# Supplementary material for: Pharmacologic inhibition of dipeptidyl peptidase 1 (cathepsin C) does not block in vitro granzyme-mediated target cell killing by CD8 T or NK cells
Source: Front Pharmacol. 2024 Jul 3;15:1396710. doi: 10.3389/fphar.2024.1396710 (PMC11251990; doi:10.3389/fphar.2024.1396710)
Supplement: Supplementary file 1 [file DataSheet2.zip]

Archive with 179 entries (160 files):
- Fig data incl supp. Brens paper/
- Fig data incl supp. Brens paper/Figure 4B/
- Fig data incl supp. Brens paper/Figure 4C/
- Fig data incl supp. Brens paper/.DS_Store
- __MACOSX/Fig data incl supp. Brens paper/._.DS_Store
- __MACOSX/Fig data incl supp. Brens paper/._~$pp figs 1 and 2.docx
- Fig data incl supp. Brens paper/Supp. Figure 2 /
- Fig data incl supp. Brens paper/Figure 2D/
- Fig data incl supp. Brens paper/Figure 3B-D CART 51Cr/
- Fig data incl supp. Brens paper/Figure 4A/
- Fig data incl supp. Brens paper/Figure 2E/
- Fig data incl supp. Brens paper/Figure 2B/
- Fig data incl supp. Brens paper/Figure 2C huPBMC enzyme/
- Fig data incl supp. Brens paper/Figure 1B mo enzyme/
- Fig data incl supp. Brens paper/Supp. Figure 1A, B, C/
- Fig data incl supp. Brens paper/Figure 1A mo 51 Cr/
- Fig data incl supp. Brens paper/Figure 4B/D22 Brens huT CatH pooled expt 1 +2.xlsx
- __MACOSX/Fig data incl supp. Brens paper/Figure 4B/._D22 Brens huT CatH pooled expt 1 +2.xlsx
- Fig data incl supp. Brens paper/Figure 4B/.DS_Store
- __MACOSX/Fig data incl supp. Brens paper/Figure 4B/._.DS_Store
- Fig data incl supp. Brens paper/Figure 4B/Fig 4B CatH cytotoxicty + stats.pzfx
- __MACOSX/Fig data incl supp. Brens paper/Figure 4B/._Fig 4B CatH cytotoxicty + stats.pzfx
- Fig data incl supp. Brens paper/Figure 4B/new 4B and C with stats/
- __MACOSX/Fig data incl supp. Brens paper/Figure 4B/._new 4B and C with stats
- Fig data incl supp. Brens paper/Figure 4C/D221511 ASP  B6OTI D6 hu T CatH fig4C.xlsm
- __MACOSX/Fig data incl supp. Brens paper/Figure 4C/._D221511 ASP  B6OTI D6 hu T CatH fig4C.xlsm
- Fig data incl supp. Brens paper/Supp. Figure 2 /CatH KO sequencing summary.xlsx
- __MACOSX/Fig data incl supp. Brens paper/Supp. Figure 2 /._CatH KO sequencing summary.xlsx
- Fig data incl supp. Brens paper/Supp. Figure 2 /E01 For with F02.docx
- __MACOSX/Fig data incl supp. Brens paper/Supp. Figure 2 /._E01 For with F02.docx
- Fig data incl supp. Brens paper/Supp. Figure 2 /F04 (228 FOR) with H11 (#3).docx
- __MACOSX/Fig data incl supp. Brens paper/Supp. Figure 2 /._F04 (228 FOR) with H11 (#3).docx
- Fig data incl supp. Brens paper/Supp. Figure 2 /E04 BG REV with E06.docx
- __MACOSX/Fig data incl supp. Brens paper/Supp. Figure 2 /._E04 BG REV with E06.docx
- Fig data incl supp. Brens paper/Supp. Figure 2 /F02 FOR (228) with #3 FOR H11.docx
- __MACOSX/Fig data incl supp. Brens paper/Supp. Figure 2 /._F02 FOR (228) with #3 FOR H11.docx
- Fig data incl supp. Brens paper/Supp. Figure 2 /E02 BG REV with E06.docx
- __MACOSX/Fig data incl supp. Brens paper/Supp. Figure 2 /._E02 BG REV with E06.docx
- Fig data incl supp. Brens paper/Supp. Figure 2 /E06 REV with H12 (#3) .docx
- __MACOSX/Fig data incl supp. Brens paper/Supp. Figure 2 /._E06 REV with H12 (#3) .docx
- Fig data incl supp. Brens paper/Supp. Figure 2 /Supp Fig 2-Ice Ananlysis CatH Crispr KO.docx
- __MACOSX/Fig data incl supp. Brens paper/Supp. Figure 2 /._Supp Fig 2-Ice Ananlysis CatH Crispr KO.docx
- Fig data incl supp. Brens paper/Figure 2D/.DS_Store
- __MACOSX/Fig data incl supp. Brens paper/Figure 2D/._.DS_Store
- Fig data incl supp. Brens paper/Figure 2D/~$D210308 ASP BLT D8 LAK bren % inhib.xlsm
- __MACOSX/Fig data incl supp. Brens paper/Figure 2D/._~$D210308 ASP BLT D8 LAK bren % inhib.xlsm
- Fig data incl supp. Brens paper/Figure 2D/D210308 ASP BLT D8 LAK bren % inhib.xlsm
- __MACOSX/Fig data incl supp. Brens paper/Figure 2D/._D210308 ASP BLT D8 LAK bren % inhib.xlsm
- Fig data incl supp. Brens paper/Figure 3B-D CART 51Cr/D21,22 EL4 CD19 Brens CART n=2 pooled .pzfx
- __MACOSX/Fig data incl supp. Brens paper/Figure 3B-D CART 51Cr/._D21,22 EL4 CD19 Brens CART n=2 pooled .pzfx
- Fig data incl supp. Brens paper/Figure 3B-D CART 51Cr/210322 Human CAR T cells plus Brenso v EL4 EV and hCD19t.xlsx
- __MACOSX/Fig data incl supp. Brens paper/Figure 3B-D CART 51Cr/._210322 Human CAR T cells plus Brenso v EL4 EV and hCD19t.xlsx
- Fig data incl supp. Brens paper/Figure 3B-D CART 51Cr/D22 moCART EL4 pep Brens OTI n=2 pooled  copy.pzfx
- __MACOSX/Fig data incl supp. Brens paper/Figure 3B-D CART 51Cr/._D22 moCART EL4 pep Brens OTI n=2 pooled  copy.pzfx
- Fig data incl supp. Brens paper/Figure 3B-D CART 51Cr/D220303 Day 9  CD8 CD19 brens.xlsx
- __MACOSX/Fig data incl supp. Brens paper/Figure 3B-D CART 51Cr/._D220303 Day 9  CD8 CD19 brens.xlsx
- Fig data incl supp. Brens paper/Figure 3B-D CART 51Cr/.DS_Store
- __MACOSX/Fig data incl supp. Brens paper/Figure 3B-D CART 51Cr/._.DS_Store
- Fig data incl supp. Brens paper/Figure 3B-D CART 51Cr/D221005 D4 CART mCD19 OTI Brens.xlsx
- __MACOSX/Fig data incl supp. Brens paper/Figure 3B-D CART 51Cr/._D221005 D4 CART mCD19 OTI Brens.xlsx
- Fig data incl supp. Brens paper/Figure 3B-D CART 51Cr/D220703 Day 13 CART brens(2).xlsx
- __MACOSX/Fig data incl supp. Brens paper/Figure 3B-D CART 51Cr/._D220703 Day 13 CART brens(2).xlsx
- Fig data incl supp. Brens paper/Figure 3B-D CART 51Cr/D22 EL4 Brens huCART n=4 pooled .pzfx
- __MACOSX/Fig data incl supp. Brens paper/Figure 3B-D CART 51Cr/._D22 EL4 Brens huCART n=4 pooled .pzfx
- Fig data incl supp. Brens paper/Figure 3B-D CART 51Cr/290322 Human CAR T cells plus Brenso v EL4-hCD19t.xlsx
- __MACOSX/Fig data incl supp. Brens paper/Figure 3B-D CART 51Cr/._290322 Human CAR T cells plus Brenso v EL4-hCD19t.xlsx
- Fig data incl supp. Brens paper/Figure 3B-D CART 51Cr/D222505 D5 CART mCD19 OTI Brens.xlsx
- __MACOSX/Fig data incl supp. Brens paper/Figure 3B-D CART 51Cr/._D222505 D5 CART mCD19 OTI Brens.xlsx
- Fig data incl supp. Brens paper/Figure 3B-D CART 51Cr/D221105 D5 CART mCD19 OTI Brens.xlsx
- __MACOSX/Fig data incl supp. Brens paper/Figure 3B-D CART 51Cr/._D221105 D5 CART mCD19 OTI Brens.xlsx
- Fig data incl supp. Brens paper/Figure 3B-D CART 51Cr/D22 Brens huCART pooled.xlsx
- __MACOSX/Fig data incl supp. Brens paper/Figure 3B-D CART 51Cr/._D22 Brens huCART pooled.xlsx
- Fig data incl supp. Brens paper/Figure 3B-D CART 51Cr/D22 Brens mo vs CART % Inhibition.xlsx
- __MACOSX/Fig data incl supp. Brens paper/Figure 3B-D CART 51Cr/._D22 Brens mo vs CART % Inhibition.xlsx
- Fig data incl supp. Brens paper/Figure 3B-D CART 51Cr/D222405 D4 CART mCD19 OTI Brens.xlsx
- __MACOSX/Fig data incl supp. Brens paper/Figure 3B-D CART 51Cr/._D222405 D4 CART mCD19 OTI Brens.xlsx
- Fig data incl supp. Brens paper/Figure 3B-D CART 51Cr/D22 Brens D4 moCART + peptide pooled.xlsx
- __MACOSX/Fig data incl supp. Brens paper/Figure 3B-D CART 51Cr/._D22 Brens D4 moCART + peptide pooled.xlsx
- Fig data incl supp. Brens paper/Figure 4A/Cat H western 2nd Ab 170523.pptx
- __MACOSX/Fig data incl supp. Brens paper/Figure 4A/._Cat H western 2nd Ab 170523.pptx
- Fig data incl supp. Brens paper/Figure 4A/CHEMI_04052023_173453.tif
- __MACOSX/Fig data incl supp. Brens paper/Figure 4A/._CHEMI_04052023_173453.tif
- Fig data incl supp. Brens paper/Figure 2E/.DS_Store
- __MACOSX/Fig data incl supp. Brens paper/Figure 2E/._.DS_Store
- Fig data incl supp. Brens paper/Figure 2E/redo 080823-Layout.jpg
- __MACOSX/Fig data incl supp. Brens paper/Figure 2E/._redo 080823-Layout.jpg
- Fig data incl supp. Brens paper/Figure 2B/.DS_Store
- __MACOSX/Fig data incl supp. Brens paper/Figure 2B/._.DS_Store
- Fig data incl supp. Brens paper/Figure 2B/ Fig 2B EGTA/
- Fig data incl supp. Brens paper/Figure 2B/Figure 2B CD8/
- Fig data incl supp. Brens paper/Figure 2B/Fig2B huNk/
- Fig data incl supp. Brens paper/Figure 2B/Fig2B CART/
- Fig data incl supp. Brens paper/Figure 2C huPBMC enzyme/.DS_Store
- __MACOSX/Fig data incl supp. Brens paper/Figure 2C huPBMC enzyme/._.DS_Store
- Fig data incl supp. Brens paper/Figure 2C huPBMC enzyme/Slide1.jpeg
- __MACOSX/Fig data incl supp. Brens paper/Figure 2C huPBMC enzyme/._Slide1.jpeg
- Fig data incl supp. Brens paper/Figure 2C huPBMC enzyme/D212607 ASP BLT D4 PBMC vs mo OTI bren.xlsm
- __MACOSX/Fig data incl supp. Brens paper/Figure 2C huPBMC enzyme/._D212607 ASP BLT D4 PBMC vs mo OTI bren.xlsm
- Fig data incl supp. Brens paper/Figure 2C huPBMC enzyme/D212607 ASP BLT D4 PBMC bren.xlsm
- __MACOSX/Fig data incl supp. Brens paper/Figure 2C huPBMC enzyme/._D212607 ASP BLT D4 PBMC bren.xlsm
- Fig data incl supp. Brens paper/Figure 2C huPBMC enzyme/~$D212607 ASP BLT D4 PBMC vs mo OTI bren.xlsm
- __MACOSX/Fig data incl supp. Brens paper/Figure 2C huPBMC enzyme/._~$D212607 ASP BLT D4 PBMC vs mo OTI bren.xlsm
- Fig data incl supp. Brens paper/Figure 1B mo enzyme/D212007 ASP BLT B6OTI D7 bren.xlsm
- __MACOSX/Fig data incl supp. Brens paper/Figure 1B mo enzyme/._D212007 ASP BLT B6OTI D7 bren.xlsm
- Fig data incl supp. Brens paper/Figure 1B mo enzyme/.DS_Store
- __MACOSX/Fig data incl supp. Brens paper/Figure 1B mo enzyme/._.DS_Store
- Fig data incl supp. Brens paper/Figure 1B mo enzyme/D232709 repeat ASP BLT B6OTI D5 D6 D7 bren.xlsm
- __MACOSX/Fig data incl supp. Brens paper/Figure 1B mo enzyme/._D232709 repeat ASP BLT B6OTI D5 D6 D7 bren.xlsm
- Fig data incl supp. Brens paper/Figure 1B mo enzyme/D232609 repeat ASP BLT B6OTI D5 D6 D7 bren.xlsm
- __MACOSX/Fig data incl supp. Brens paper/Figure 1B mo enzyme/._D232609 repeat ASP BLT B6OTI D5 D6 D7 bren.xlsm
- Fig data incl supp. Brens paper/Figure 1B mo enzyme/D212007 ASP BLT B6OTI D5 D6 D7 bren.xlsm
- __MACOSX/Fig data incl supp. Brens paper/Figure 1B mo enzyme/._D212007 ASP BLT B6OTI D5 D6 D7 bren.xlsm
- Fig data incl supp. Brens paper/Figure 1B mo enzyme/Fig 1B stats.pzfx
- __MACOSX/Fig data incl supp. Brens paper/Figure 1B mo enzyme/._Fig 1B stats.pzfx
- Fig data incl supp. Brens paper/Figure 1B mo enzyme/D2220604 ASP BLT B6OTI D5 D6 D7 bren.xlsm
- __MACOSX/Fig data incl supp. Brens paper/Figure 1B mo enzyme/._D2220604 ASP BLT B6OTI D5 D6 D7 bren.xlsm
- Fig data incl supp. Brens paper/Figure 1B mo enzyme/D231105 pooled OTI ASP BLT .xlsm
- __MACOSX/Fig data incl supp. Brens paper/Figure 1B mo enzyme/._D231105 pooled OTI ASP BLT .xlsm
- Fig data incl supp. Brens paper/Supp. Figure 1A, B, C/supp figs 1 and 2.docx
- __MACOSX/Fig data incl supp. Brens paper/Supp. Figure 1A, B, C/._supp figs 1 and 2.docx
- Fig data incl supp. Brens paper/Supp. Figure 1A, B, C/Suppl Fig1A stats.pzfx
- __MACOSX/Fig data incl supp. Brens paper/Supp. Figure 1A, B, C/._Suppl Fig1A stats.pzfx
- Fig data incl supp. Brens paper/Supp. Figure 1A, B, C/D223105 pooled ASP BLT OTI CART NK KHy.xlsm
- __MACOSX/Fig data incl supp. Brens paper/Supp. Figure 1A, B, C/._D223105 pooled ASP BLT OTI CART NK KHy.xlsm
- Fig data incl supp. Brens paper/Supp. Figure 1A, B, C/D221705ASP BLT CART NK KHy.xlsm
- __MACOSX/Fig data incl supp. Brens paper/Supp. Figure 1A, B, C/._D221705ASP BLT CART NK KHy.xlsm
- Fig data incl supp. Brens paper/Supp. Figure 1A, B, C/D232108 hu CART BLT Brens.xlsm
- __MACOSX/Fig data incl supp. Brens paper/Supp. Figure 1A, B, C/._D232108 hu CART BLT Brens.xlsm
- Fig data incl supp. Brens paper/Supp. Figure 1A, B, C/D232507 hu CART AAD Brens.xlsm
- __MACOSX/Fig data incl supp. Brens paper/Supp. Figure 1A, B, C/._D232507 hu CART AAD Brens.xlsm
- Fig data incl supp. Brens paper/Supp. Figure 1A, B, C/D22 Brens mo vs CART % Inhibition.xlsx
- __MACOSX/Fig data incl supp. Brens paper/Supp. Figure 1A, B, C/._D22 Brens mo vs CART % Inhibition.xlsx
- Fig data incl supp. Brens paper/Figure 1A mo 51 Cr/D21,22 Brens OTI T pooled.xlsx
- __MACOSX/Fig data incl supp. Brens paper/Figure 1A mo 51 Cr/._D21,22 Brens OTI T pooled.xlsx
- Fig data incl supp. Brens paper/Figure 1A mo 51 Cr/D21,22 EL4 Brens OTI n=4 pooled .pzfx
- __MACOSX/Fig data incl supp. Brens paper/Figure 1A mo 51 Cr/._D21,22 EL4 Brens OTI n=4 pooled .pzfx
- Fig data incl supp. Brens paper/Figure 1A mo 51 Cr/.DS_Store
- __MACOSX/Fig data incl supp. Brens paper/Figure 1A mo 51 Cr/._.DS_Store
- Fig data incl supp. Brens paper/Figure 1A mo 51 Cr/ fig 1A individ expts/
- Fig data incl supp. Brens paper/Figure 1A mo 51 Cr/D21,22 MC57 Brens OTI n=2 pooled.pzfx
- __MACOSX/Fig data incl supp. Brens paper/Figure 1A mo 51 Cr/._D21,22 MC57 Brens OTI n=2 pooled.pzfx
- Fig data incl supp. Brens paper/Figure 4B/new 4B and C with stats/Slide1.jpeg
- __MACOSX/Fig data incl supp. Brens paper/Figure 4B/new 4B and C with stats/._Slide1.jpeg
- Fig data incl supp. Brens paper/Figure 2B/ Fig 2B EGTA/D230602 LCK D14 T P815 EGTA.xlsx
- __MACOSX/Fig data incl supp. Brens paper/Figure 2B/ Fig 2B EGTA/._D230602 LCK D14 T P815 EGTA.xlsx
- Fig data incl supp. Brens paper/Figure 2B/Figure 2B CD8/D21 Brens reverse ADCC pooled1.xlsx
- __MACOSX/Fig data incl supp. Brens paper/Figure 2B/Figure 2B CD8/._D21 Brens reverse ADCC pooled1.xlsx
- Fig data incl supp. Brens paper/Figure 2B/Figure 2B CD8/.DS_Store
- __MACOSX/Fig data incl supp. Brens paper/Figure 2B/Figure 2B CD8/._.DS_Store
- Fig data incl supp. Brens paper/Figure 2B/Figure 2B CD8/20210628 p815 donor 8.xlsx
- __MACOSX/Fig data incl supp. Brens paper/Figure 2B/Figure 2B CD8/._20210628 p815 donor 8.xlsx
- Fig data incl supp. Brens paper/Figure 2B/Figure 2B CD8/20210719 p815 donor 10 5 day.xlsx
- __MACOSX/Fig data incl supp. Brens paper/Figure 2B/Figure 2B CD8/._20210719 p815 donor 10 5 day.xlsx
- Fig data incl supp. Brens paper/Figure 2B/Figure 2B CD8/20210621 p815.xlsx
- __MACOSX/Fig data incl supp. Brens paper/Figure 2B/Figure 2B CD8/._20210621 p815.xlsx
- Fig data incl supp. Brens paper/Figure 2B/Figure 2B CD8/20210628  p815 donor 9.xlsx
- __MACOSX/Fig data incl supp. Brens paper/Figure 2B/Figure 2B CD8/._20210628  p815 donor 9.xlsx
- Fig data incl supp. Brens paper/Figure 2B/Fig2B huNk/D21 Brens huNK pooled.xlsx
- __MACOSX/Fig data incl supp. Brens paper/Figure 2B/Fig2B huNk/._D21 Brens huNK pooled.xlsx
- Fig data incl supp. Brens paper/Figure 2B/Fig2B huNk/20210528 pbmc NK 28.5.21.xlsx
- __MACOSX/Fig data incl supp. Brens paper/Figure 2B/Fig2B huNk/._20210528 pbmc NK 28.5.21.xlsx
- Fig data incl supp. Brens paper/Figure 2B/Fig2B huNk/20210719 pbmc 5 day.xlsx
- __MACOSX/Fig data incl supp. Brens paper/Figure 2B/Fig2B huNk/._20210719 pbmc 5 day.xlsx
- Fig data incl supp. Brens paper/Figure 2B/Fig2B CART/D21 Brens MINO CART pooled.xlsx
- __MACOSX/Fig data incl supp. Brens paper/Figure 2B/Fig2B CART/._D21 Brens MINO CART pooled.xlsx
- Fig data incl supp. Brens paper/Figure 2B/Fig2B CART/20210705 cart d15.xlsx
- __MACOSX/Fig data incl supp. Brens paper/Figure 2B/Fig2B CART/._20210705 cart d15.xlsx
- Fig data incl supp. Brens paper/Figure 2B/Fig2B CART/20210624 cart d6.xlsx
- __MACOSX/Fig data incl supp. Brens paper/Figure 2B/Fig2B CART/._20210624 cart d6.xlsx
- Fig data incl supp. Brens paper/Figure 2B/Fig2B CART/20210628 cart d10.xlsx
- __MACOSX/Fig data incl supp. Brens paper/Figure 2B/Fig2B CART/._20210628 cart d10.xlsx
- Fig data incl supp. Brens paper/Figure 1A mo 51 Cr/ fig 1A individ expts/D211307  Day 4 OTI brens.xlsx
- __MACOSX/Fig data incl supp. Brens paper/Figure 1A mo 51 Cr/ fig 1A individ expts/._D211307  Day 4 OTI brens.xlsx
- Fig data incl supp. Brens paper/Figure 1A mo 51 Cr/ fig 1A individ expts/D221003 D6 OTI brenso v EL-4 and MC57.xlsx
- __MACOSX/Fig data incl supp. Brens paper/Figure 1A mo 51 Cr/ fig 1A individ expts/._D221003 D6 OTI brenso v EL-4 and MC57.xlsx
- Fig data incl supp. Brens paper/Figure 1A mo 51 Cr/ fig 1A individ expts/D220803 D4 OTI brenso v EL-4 and MC57.xlsx
- __MACOSX/Fig data incl supp. Brens paper/Figure 1A mo 51 Cr/ fig 1A individ expts/._D220803 D4 OTI brenso v EL-4 and MC57.xlsx
- Fig data incl supp. Brens paper/Figure 1A mo 51 Cr/ fig 1A individ expts/D211407  Day 5 OTI brens.xlsx
- __MACOSX/Fig data incl supp. Brens paper/Figure 1A mo 51 Cr/ fig 1A individ expts/._D211407  Day 5 OTI brens.xlsx
