# Supplementary material for: Pharmacologic inhibition of dipeptidyl peptidase 1 (cathepsin C) does not block in vitro granzyme-mediated target cell killing by CD8 T or NK cells
Source: Front Pharmacol. 2024 Jul 3;15:1396710. doi: 10.3389/fphar.2024.1396710 (PMC11251990; doi:10.3389/fphar.2024.1396710)
Supplement: Supplementary file 1 [file DataSheet2.zip › Fig data incl supp. Brens paper/Figure 4B/D22 Brens huT CatH pooled expt 1 +2.xlsx]

## Sheet: pooled HuT vs P815
													Day 7	Day 9	Day14	Day 15	day 22	day 23	Day 6	Day 8	Day 9	Day 13	day 14	day 15
													18.10.22	20.10.22	25.10.22	26.10.22	2.11.22	3.11.22	14.11.22	16.11.22	17.11.22	21.11.22	22.11.22	23.11.22							DMSO	Brens	#3 DMSO	#3 Brens
										P815																				7.5	81.46	80.81	84.99	78.48
																														3.75	71.64	68.98	76.92	69.65
										DMSO															Average	SD	SD/3.5
											15		94.12	90.9	98.97	85.92	77.34	67.47	88.28	64.35	87.52	87.32	92.35	94.42	85.7467	0.212132	0.0606092			SEM	0.28	1.75	0.34	8.23
											7.5		94.33	88.07	96.56	77.8	76.36	65.26	77.03	56.56	81.54	78.96	92.05	92.94	81.455	0.982878	0.280822				1.78	4.07	0.74	10.25
											3.75		91.66	80.78	90.35	72.44	64.26	61.79	56.48	45.9	69.32	61.58	82.23	82.83	71.635	6.24375	1.78393
											1.875		75.04	64.51	76.93	56.01	48.92	49.24	39.31	33.59	50.21	43.12	64.63	75.01	56.3767	0.0212132	0.00606092
											0.94		47.24	44.43	55.87	33.68	33.91	33.85	23.74	19.72	25.76	29.96	41.54	63.14	37.7367	11.243	3.21229
											0.47		27.06	25.72	33.67	20	19.9	21.18	13.91	11.13	15.13	15.15	22.98	41.8	22.3025	10.4228	2.97793
											0.23		13.29	14.51	18.61	8.25	10.23	11.12	6.51	5.72	8.03	6.84	11.1	24.97	11.5983	8.25901	2.35972
											0.12		5.78	8.05	7.74	3.75	4.32	6.61	3.17	2.63	5	3.04	5.91	12.44	5.70333	4.70933	1.34552
										+brens	15		83.88	79.21	100.5	92.75	67.91	71.06	82.22	76.21	88.98	95.76	94.42	92.31	85.4342	5.96091	1.70312
											7.5		83.06	75.99	98.84	85.57	69.96	67.2	71.79	66.04	78.16	90.73	90.69	91.74	80.8142	6.13769	1.75362
											3.75		65.82	68.67	87.48	79.97	60.64	61.22	54.41	49.11	53.73	81.69	79.05	85.98	68.9808	14.2553	4.07294
											1.875		46.44	50.81	71.38	61.8	47.43	46.49	36.49	36.08	34.56	67.77	63.19	77.92	53.3633	22.2597	6.35992
											0.94		28.13	32.68	46.12	43.79	32.57	32.72	22.11	23.05	18.15	46.78	40.33	65.23	35.9717	26.2337	7.49533
											0.47		13.51	20.46	27.86	25.25	18.38	20.69	12.42	13.39	9.93	29.58	24.54	45.71	21.81	22.7688	6.50538
											0.23		6.19	10.92	15.75	13.34	9.77	11.8	6.8	6.59	4.64	15.87	12.54	25.93	11.6783	13.9583	3.98808
													3.47	5.9	9.19	7.13	3.72	6.18	2.65	4.23	2.5	7.51	6.5	14.44	6.11833	7.75696	2.21627
										P815				Day 7	Day 9	Day14	Day 15	day 22	day 23
														18.10.22	20.10.22	25.10.22	26.10.22	2.11.22	3.11.22
										#2+ DMSO															Average	SD	SD/3.2
											15				93.66	94.38	90.43	68.51	72.23	73.51	110.17	100.04	104.19	94.22	90.134	0.39598	0.123744
											7.5				93.24	94.8	90.72	68.08	66.76	56.15	102.51	91.09	94.82	91.69	84.986	1.09602	0.342505
											3.75				85.9	90.62	83.57	54.45	61.65	44.17	91.18	87.02	88.12	82.55	76.923	2.36881	0.740252
											1.875				75.58	80.68	73.38	39.76	46.8	30.56	70.02	71.99	75.26	78.5	64.253	2.06475	0.645235
											0.94				55.69	58.41	55.07	26.78	28.96	17.34	44.84	51.45	53.18	58.87	45.059	2.2486	0.702687
											0.47				33.59	36.12	36.39	14.25	17.58	9.52	25.36	32.76	33.35	43.19	28.211	6.78823	2.12132
											0.23				17.71	18.96	18.55	6.71	8.99	4.67	12.54	16.71	17.75	28.38	15.097	7.54483	2.35776
											0.12				9.26	10.4	8.3	2.34	3.97	2.71	5.9	8.51	8.1	14.66	7.415	3.81838	1.19324
																				day 22	day 23
																				2.11.22	3.11.22
										#3 +brens										66.71	81.12	96.05	85.17	92.36	84.282	18.1373	8.13331
											15									63.13	72.01	90.41	77.77	89.07	78.478	18.3423	8.22527
											7.5									53.77	58.21	82.25	67.93	86.1	69.652	22.8608	10.2515
											3.75									38.45	42.68	71.25	56.15	79.55	57.616	29.0621	13.0323
											1.875									23.71	27.34	47.83	33.96	68.39	40.246	31.5935	14.1675
											0.94									14.6	14.08	28.53	18.27	51.23	25.342	25.9013	11.6149
											0.47									6.17	8.93	16.59	9.89	31.08	14.532	17.614	7.89867
											0.23									3.26	4.57	8.22	4.54	15.99	7.316	9.00147	4.03653
											0.12
																		7.5:1	3.75
																	DMSO	83.23	73.15
																	BRENS	82.11	69.93
																	#3 DMSO	86.98	78.63
																	#3 BRENS	76.7	67.38
