# Supplementary material for: Pharmacologic inhibition of dipeptidyl peptidase 1 (cathepsin C) does not block in vitro granzyme-mediated target cell killing by CD8 T or NK cells
Source: Front Pharmacol. 2024 Jul 3;15:1396710. doi: 10.3389/fphar.2024.1396710 (PMC11251990; doi:10.3389/fphar.2024.1396710)
Supplement: Supplementary file 1 [file DataSheet2.zip › Fig data incl supp. Brens paper/Figure 4C/D221511 ASP B6OTI D6 hu T CatH fig4C.xlsm]

## Sheet: Result Data
Result Data	OTI D6	DMSO	Brens												Result Data					OTI D6	Brens	DMSO	#3DMSO
	1	2	3	4	5	6	7	8	9	10	11	12				1	2	3	4	5	6	7	8	9	10	11	12
A	1.9708	3.61314	4.30796	1.20438	1.64234	4.05109	2.84672	1.64234	2.02422	2.75087	2.84672	1.64234			A	7.52595	6.4551	10.073	0.407627	3.24105	-2.28374	-0.364619	-5.16765	1.08997	1.22288	1.60421	1.2289
B	320.45	8.86861	13.0277	1.64234	1.55709	2.08029	2.75087	1.64234	1.64234	1.64234	1.64234	1.64234			B	7.16263	4.05109	5.96886	1.60421	589.048	11.9132	13.5174	20.2893	1.19377	1.19658	1.19943e-14	1.55709
C	275.865	11.0035	13.3577	1.20438	1.64234	2.84672	1.9708	1.64234	2.40876	1.64234	2.84672	1.9708			C	5.96886	4.05109	4.77509	1.19377	565.277	12.1972	13.391	20.2893	1.17028	1.19658	0.837272	0.363322
D	277.422	9.08304	16.2044	1.64234	1.55709	3.28467	2.75087	1.64234	1.64234	1.64234	1.9708	1.20438			D	4.41176	4.81752	6.02131	1.19377	581.419	11.9132	12.3471	21.4596	1.20438	1.55709	1.16789e-14	1.55709
E	0.766423	3.61314	1.64234	1.20438	1.55709	2.40876	1.55709	2.08029	1.55709	2.75087	1.20438	1.64234			E	0.766423	1.20189	1.60421	0.407627	0.363322	1.21557e-14	1.2289	1.60421	1.17028	1.19658	1.20189	1.20438
F	1.20438	1.9708	1.20438	1.20438	2.40876	2.08029	2.40876	1.55709	1.20438	2.75087	2.84672	1.9708			F	1.19658	1.20189	1.60421	0.407627	2.33577e-14	1.19377	1.17028	1.20438	0.407627	1.19658	1.19658	1.19943e-14
G	1.20438	1.9708	1.20438	1.20438	1.20438	1.64234	1.20438	1.64234	1.64234	2.75087	1.20438	1.20438			G	1.20189	1.21557e-14	1.60421	1.19377	1.20438	1.19943e-14	2.33577e-14	1.20438	1.17028	2.80079	1.19377	0.363322
H	1.55709	1.9708	1.64234	1.20438	1.20438	2.84672	2.40876	2.84672	1.64234	1.9708	1.9708	1.9708			H	1.20438	1.59352	1.60421	0.407627	1.55709	1.59352	0.837272	1.60421	1.55709	1.55709	1.20189	1.17028
33ug																			66ug/well
					OTI D6	DMSO	Brens
												OTI D6	HuT DMSO	Hu T Brens	CatH-/- DMSO
					320.45	8.86861	13.0277
					275.865	11.0035	13.3577					589.048	13.5174	11.9132	20.2893
					277.422	9.08304	16.2044					565.277	13.391	12.1972	20.2893
												581.419	12.3471	11.9132	21.4596
					291.246	9.65171	14.1966
					14.8844	0.691502	1.02742					578.581	13.0852	12.0079	20.6794
												7.1395	0.377816	0.0964572	0.397449
Data231108 AAD huT CatH
Result Data
	1	2	3	4	5	6	7	8	9	10	11	12
A	10.2768	6.53979	4.30796	0.83045	9.30657	1.2289	1.22558	2.28e-14	1.20438	1.17229	1.59352	0.79929
B	682.993	29.8093	12.6162	16.2044	10.8171	5.91474	1.22558	0.433925	1.20438	1.17229	2.4e-14	1.2289
C	677.855	24.5105	10.2012	18.3837	11.7083	6.89781	1.22558	1.23525	1.20438	1.60421	1.59858	1.19377
D	647.024	22.9412	13.0277	18.0397	12.5912	8.71972	1.22558	1.23525	1.5631	1.23525	1.22558	1.22558
E	1.59858	1.23525	1.23525	1.59352	1.64234	1.64234	1.22558	0.433925	1.20438	1.2289	1.64234	1.22558
F	1.59858	1.22558	1.23525	1.20749	1.64234	1.64234	1.22558	1.19377	1.20438	1.17229	0.363322	1.23e-14
G	2.28e-14	0.79929	2.4e-14	1.19154	1.22558	1.64234	0.79929	2.4e-14	0.766423	1.17229	1.64234	1.63775
H	0.373002	1.17229	0.83045	0.804997	1.64234	2.28e-14	1.59858	1.19377	1.20438	1.59858	1.64234	1.2289
	B6OTI	D10 DMSO	D10 Brens	CatH-/- DMSO	CatH-/- Brens	buffer
	OTI D6	HuT DMSO	HuT Brens	CatH-/- DMSO	CatH-/- Brens	buffer		D231108
	682.993	29.8093	12.6162	16.2044	10.8171	5.91474
	677.855	24.5105	10.2012	18.3837	11.7083	6.89781
	647.024	22.9412	13.0277	18.0397	12.5912	8.71972
	669.291	25.7537	11.9484	17.5426	11.7055	7.17742
	11.4434	2.117	0.898229	0.689183	0.521823	0.837201
