# Supplementary material for: Pharmacologic inhibition of dipeptidyl peptidase 1 (cathepsin C) does not block in vitro granzyme-mediated target cell killing by CD8 T or NK cells
Source: Front Pharmacol. 2024 Jul 3;15:1396710. doi: 10.3389/fphar.2024.1396710 (PMC11251990; doi:10.3389/fphar.2024.1396710)
Supplement: Supplementary file 1 [file DataSheet2.zip › Fig data incl supp. Brens paper/Supp. Figure 2 /CatH KO sequencing summary.xlsx]

## Sheet: Sheet1
Run#	sample	FOR/REV	Code	Guide	sequence result	#bp matched	ICE pair	% indel	pass/fail	mismatch @	#PCR bands
226	DMSO #7	FOR	E05	None	failed			N/A			1
	DMSO #7	REV	E06	None	good	524 (12414-12906)		N/A			1	good control
	Brens #6	FOR	E07	None	failed			N/A			1
	Brens #6	REV	E08	None	failed			N/A			1
227	BG #3 DMSO	FOR	E08	G1 G2	failed			N/A			2
		REV	F08	G1 G2	OK	186 (12704-12890)	E06	0.86	fail	in G2	2
	G1 #4 Brens	FOR	G08	G1	low	176 (12442-12618)			fail	in G1	1
		REV	H08	G1	good	265 (12638-12903)	E06	0.9	pass	in G1	1
	G2 #5 Brens	FOR	A09	G2	good	183 (12444-12626)		0.21	pass (15%WT?)	end of G2	1
		REV	B09	G2	good	207 (12699-12906)	E06	0.23	pass	end of G2	1
228	DMSO #7	FOR	F02	None	good	501 (12441-12942)						good as control
	DMSO #7	REV	F03	None	OK	207 (12699-12906)				in G2???		no good as control
	Brens #6	FOR	F04	None	good	374 (12441-12815)						good as control
	Brens #6	REV	F05	None	OK	270 (12636-12906)				between G1 and G2
	BG #3 DMSO	FOR	F06	G1 G2	good	193 (12445-126-38)	F04	1	pass	in G1	2	predom 67 bp deletion; good result- would be good to back up with reverse sequence; see F08 in 227
	BG #3 DMSO	REV	F07	G1 G2	failed			N/A			2
229	BG#3 FL band	FOR	A05	G1G2	good	189 (12449-12638)	F02	0.98	pass (2%WT)		2(upper)	50% 67 bp deleted		would suggest good result
	BG#3 FL band	FOR	A05	G1G2	good	189 (12449-12638)	F04	1	pass	end G1	2(upper)	large deletions		would suggest good result
	BG#3 FL band	REV	A06	G1G2	good	253 (12645-12898)	E06 (226)/D04 (232)	0.72	pass(28%)		2(upper)	1-2 bp deletions only	this result is not consistent with above result with FOR primers- need explanation
	BG#3 lower	FOR	A07	G1G2	good	194 (12445-12639)	F02	1		in G1	2 (lower)	67 bp deletion
	BG#3 lower	FOR	A07	G1G2	good	194 (12445-12639)	F04	1			2 (lower)	67 bp deletion
	BG#3 lower	REV	A08	G1G2	good	198 (12702-12900)	E06	1		in G2	2 (lower)	67 bp deletion
230	DMSO day 8	FOR	C09		failed
	DMSO	REV	C10		good	491 (12417-12908)
	#1 scr D8	FOR	C11		failed
		REV	C12		failed
	#2 BG DMSO	FOR	D01		failed
		REV	D02		failed
231	DMSO day 8	FOR	H11		failed												repeat of 230
	#1 scr D8	FOR	H12		poor												repeat of 230
232	DMSO D8	FOR	D03	OK	248 (12457-12705)		F02					gave indels with deletions!!! Low background noise					repeat of 230
		REV	D04	good	478 (12422-12900)							good sequence all the way through in contrast to FOR					repeat of 230
	scr #1 D8	FOR	D05	good	468 (12449-12917)							good sequence all the way through					repeat of 230
		REV	D06	good	180 (12718-12898)							good but cuts out at guide 2					repeat of 230
	#2 BG DMSO D8	FOR	D07	failed													repeat of 230
		REV	D08	failed													repeat of 230
	DMSO D13	FOR	D09	OK	198 (12450-12648)							ends at guide 1
		REV	D10	good	370 (12534-12904)							reads through past guide sequences
	scr #1	FOR	D11	OK	205 (12450- 12655)							sequence stops past guide 1
		REV	D12	OK	192 (12697-12889)							some noise, stops after guide 2
	#2 BG DMSO	FOR	E01	G1G2	good	189 (12449-12638)	F02	1	pass	in G1	2 bands	67bp deletion					good result
		REV	E02	G1G2	good	198 (12706-12904)	E06	1	pass	in G2	2 bands	67 bp deletion					good result
	#3 BG Brens	FOR	E03	G1G2	failed							need to back up REV result
		REV	E04	G1G2	good	259 (12638-12897)	E06	0.99	pass	end G1		small deletions	G2 did not seem to work as sequence intact
	#4 G1 Brens	FOR	E05	G1	good	190 (12448-12638)	F02	0.44	pass	end G1		large # of deletions noWT
			E05	G1	good	190 (12448-12638)	F04	0.45	pass	end G1		large # of deletions no WT
		REV	E06	G1	good	196 (12701-12897)	E06	0.03		end G2		Large deletion and no WT					need explanation
	#5 G2 Brens	FOR	E07	G2	good until G1	250 (12449-12699)	F02	0.39	pass (8% WT)	just after guide 2		small to large deletions, region after G1 has multiple sequences
			E07	G2	good until G1	250 (12449-12699)	F04	0.4	pass (8% WT)	just after guide 2		small to large deletions, region after G1 has multiple sequences
		REV	E08	G2	good	192 (12700-12892)	E06	0.55	pass (34% WT) end G2			mainly small deletions
233	#1 scr brens	rev	G07
	#2 BG DMSO	FOR	G08	failed
		REV	G09	failed
234	33 BG brenso	FOR	H11	G1G2	good	185 (12453-12638)	F04	1	pass	in G1		66-67 bp deletion
		FOR	H11	G1G2	good	185 (12453-12638)	F02	1	pass	in G1		66-67 bp deletion
		REV	H12	G1G2	good	185 (12705-12890)	E06	1	pass	in G2		66-69 bp deletions
