# Supplementary material for: Pharmacologic inhibition of dipeptidyl peptidase 1 (cathepsin C) does not block in vitro granzyme-mediated target cell killing by CD8 T or NK cells
Source: Front Pharmacol. 2024 Jul 3;15:1396710. doi: 10.3389/fphar.2024.1396710 (PMC11251990; doi:10.3389/fphar.2024.1396710)
Supplement: Supplementary file 1 [file DataSheet2.zip › Fig data incl supp. Brens paper/Figure 2D/D210308 ASP BLT D8 LAK bren % inhib.xlsm]

## Sheet: Result Data
Result Data
	1	2	3	4	5	6	7	8	9	10	11	12
A	1.65187	1.20438	0.746004	0.426288	1.55709	1.64234	1.19658	2.84672	2.03916	1.55709	1.19377	2.38754
B	1.59858	1.20189	0.83045	0.363322	1.19377	1.20438	1.92042	1.19377	2.03916	1.19658	1.22558	1.19658
C	0.810263	0.437956	1.19377	1.64234	1.55709	1.19377	1.65187	0.762656	2.03916	1.19658	1.55709	1.55709
D	1.19658	1.20189	9.72458e-14	1.20438	9.3431e-14	1.20438	1.19658	0.766423	1.64234	1.64234	0	1.55709
E	1.19658	1.55709	0.363322	1.19377	1.19658	0.810263	1.19658	1.17028	0.875912	1.20438	-4.79772e-14	1.09489
F	1.59858	1.19377	0.363322	1.20438	1.64234	1.95924	1.19658	59.8443	41.1073	1.20438	9.44637	6.33218
G	1.59858	0.426288	0.437956	1.19658	1.19658	1.22288	1.64234	43.7956	36.4599	1.20438	8.71972	7.88927
H	1.59858	1.20438	1.20189	1.19377	1.55709	1.19658	1.19658	42.6644	35.8271	1.64234	5.57528	6.45985
								D8 DMSO	D8 Brens
AAD (33ug)
																			%inhibition
																			huGzmB	huGzmA	moGzmB	moGzmA
																			22	55	93.3	91.5
							DMSO	Brens
												DMSO	Brens
							59.8443	41.1073
							43.7956	36.4599				101.277	46.8685
							42.6644	35.8271				91.9708	39.3066
												90.746	40.9489
							48.7681	37.7981
							5.65231	1.69602				94.6647	42.3747
	BLT (50ug)											3.38787	2.33969
	Result Data
		1	2	3	4	5	6	7	8	9	10	11	12
	A	1.20438	2.77087	1.59858	1.17229	1.56651	1.17229	1.64234	2.40876	1.17229	1.59858	1.20438	1.20438
	B	1.20189	1.59858	2.02487	1.59858	9.72458e-14	1.20438	1.97158	1.56651	1.97158	1.20189	1.17028	0.373002
	C	1.17229	3.19716	2.02487	1.59858	1.20438	1.59858	1.64234	1.97158	1.59858	1.64234	1.17229	1.20438
	D	1.60421	1.54529	1.59858	2.38754	9.59545e-14	1.20438	1.56651	1.59858	1.56651	1.2289	1.17028	1.56651
	E	1.17229	1.20438	1.17229	1.20438	1.20189	1.20438	1.20189	2.77087	2.82416	1.20189	2.77449	20.2555
	F	1.20189	1.17229	1.59858	1.20438	0.364619	1.20189	1.2289	35.0709	32.9562	1.20189	101.277	46.8685
	G	1.20189	1.59858	1.20189	1.20189	0.437956	1.64234	1.59858	36.0219	29.562	1.56651	91.9708	39.3066
	H	1.56651	0.364619	2.34458	1.59858	1.59352	0.766423	1.56651	35.2555	32.4088	1.19377	90.746	40.9489
												D8 DMSO	D8 Brens
