# Supplementary material for: Pharmacologic inhibition of dipeptidyl peptidase 1 (cathepsin C) does not block in vitro granzyme-mediated target cell killing by CD8 T or NK cells
Source: Front Pharmacol. 2024 Jul 3;15:1396710. doi: 10.3389/fphar.2024.1396710 (PMC11251990; doi:10.3389/fphar.2024.1396710)
Supplement: Supplementary file 1 [file DataSheet2.zip › Fig data incl supp. Brens paper/Figure 3B-D CART 51Cr/210322 Human CAR T cells plus Brenso v EL4 EV and hCD19t.xlsx]

## Sheet: hCD19t
EL4	EV	hCD19t
Total	3980.6	4642.11				% spont	EV	hCD19t
	4181.11	4603.73	4022.65	4541.48	Total/Spon		33.3706	31.5996
	4000.78	4285.76			2680.27	3106.39
	3928.12	4634.33
			1342.38	1435.09
	EL-4	EL-4 hCD19t
spont	1239.87	1496.13
	1356.32	1347.11
	1346.03	1428.89
	1394.79	1288.35
	1389.64	1503.98
	1327.65	1546.09
EL4
DMSO			%		Average	Sdev	Sdev/1.7
10	3210.5	1868.12	69.6988	10	69.0691	0.62318	0.366577
	3177.1	1834.72	68.4527	5	61.9831	5.31192	3.12466
	3193.26	1850.88	69.0556	2.5	50.7175	1.81225	1.06603
5	3085.13	1742.75	65.0213	1.25	25.3824	2.48182	1.4599
	2839.3	1496.92	55.8495	0.625	20.1686	2.80571	1.65042
	3086.66	1744.28	65.0784	0.3125	1.9503	0.666682	0.392166
2.5	2747.08	1404.7	52.4088	0.156	11.8719	4.25265	2.50156
	2707.69	1365.31	50.9392	0.078	6.38518	0.890112	0.523596
	2650.48	1308.1	48.8047	0.039	3.84078	0.754677	0.443928
1.25	2099.08	756.697	28.2321	0.019	2.84996	1.43136	0.841975
	1977.48	635.097	23.6953	0.01	2.9941	3.81222	2.24248
	1991.54	649.157	24.2198	0.005	0.423714	1.9277	1.13394
0.625	1969.79	627.407	23.4083
	1839.23	496.847	18.5372
	1839.85	497.467	18.5603
0.3125	1413.44	71.0567	2.6511
	1377.87	35.4867	1.324
	1392.66	50.2767	1.87581
0.156	1778.84	436.457	16.2841
	1551.42	209.037	7.79909
	1651.49	309.107	11.5327
0.078	1535.13	192.747	7.19132
	1487.92	145.537	5.42993
	1517.52	175.137	6.53429
0.039	1457.83	115.447	4.30728
	1421.99	79.6067	2.9701
	1456.16	113.777	4.24497
0.019	1458.76	116.377	4.34198
	1382.27	39.8867	1.48816
	1415.28	72.8967	2.71975
0.01	1526.03	183.647	6.8518
	1321.72	-20.6633	-0.770942
	1420.15	77.7667	2.90145
0.005	1410.3	67.9167	2.53395
	1341.9	-0.483333	-0.018033
	1309.02	-33.3633	-1.24478
DMSO			%		Average	Sdev	Sdev/1.7
10	3455.99	2020.9	65.0562	10	61.3756	3.82766	2.25156
	3350.32	1915.23	61.6545	5	51.5641	3.1173	1.8337
	3218.66	1783.57	57.4161	2.5	42.3968	5.2247	3.07335
5	2963.03	1527.94	49.1869	1.25	25.1273	4.74955	2.79385
	3146.51	1711.42	55.0935	0.625	13.6136	4.92468	2.89687
	3001.08	1565.99	50.4118	0.3125	-2.46358	0.367101	0.215942
2.5	2935.33	1500.24	48.2952	0.156	8.29446	3.96209	2.33064
	2694.58	1259.49	40.5451	0.078	4.00502	0.567413	0.333772
	2626.4	1191.31	38.3502	0.039	-0.280121	2.41716	1.42186
1.25	2332.2	897.108	28.8794	0.019	1.72896	4.17252	2.45442
	2264.97	829.878	26.7152	0.01	-1.18514	2.32122	1.36543
	2049.76	614.668	19.7872	0.005	-2.48418	1.63759	0.96329
0.625	1954.51	519.418	16.721
	1937.84	502.748	16.1843
	1681.6	246.508	7.93552
0.3125	1352.9	-82.1917	-2.64589
	1371.69	-63.4017	-2.04101
	1351.1	-83.9917	-2.70383
0.156	1829.04	393.948	12.6819
	1659.49	224.398	7.22376
	1589.72	154.628	4.97775
0.078	1579.77	144.678	4.65744
	1550.99	115.898	3.73096
	1547.75	112.658	3.62666
0.039	1454.87	19.7783	0.636698
	1483.07	47.9783	1.5445
	1341.23	-93.8617	-3.02157
0.019	1607.24	172.148	5.54175
	1508.82	73.7283	2.37344
	1350.34	-84.7517	-2.7283
0.01	1452.68	17.5883	0.566198
	1316.49	-118.602	-3.81799
	1425.66	-9.43167	-0.303621
0.005	1416.66	-18.4317	-0.593347
	1329.07	-106.022	-3.41302
	1328.04	-107.052	-3.44618
Brenso			%		Average	Sdev	Sdev/1.7
10	3533.08	2097.99	67.5378	10	75.1342	7.12158	4.18916
	3971.76	2536.67	81.6597	5	72.5095	2.98007	1.75298
	3802.32	2367.23	76.2051	2.5	56.8639	2.30498	1.35587
5	3593.28	2158.19	69.4758	1.25	47.1483	3.05594	1.79761
	3690.95	2255.86	72.6199	0.625	32.6182	1.30211	0.765947
	3778.33	2343.24	75.4328	0.3125	23.7206	1.13715	0.668912
2.5	3130.48	1695.39	54.5774	0.156	11.5892	1.98737	1.16904
	3273.67	1838.58	59.187	0.078	7.1317	0.759604	0.446826
	3200.37	1765.28	56.8273	0.039	1.26036	2.53516	1.49127
1.25	2985.05	1549.96	49.8958	0.019	0.805919	3.39134	1.9949
	2916.6	1481.51	47.6923	0.01	-0.144487	2.2243	1.30841
	2797.46	1362.37	43.857	0.005	-0.423267	0.998072	0.587101
0.625	2456.51	1021.42	32.8812
	2404.43	969.338	31.2046
	2484.08	1048.99	33.7687
0.3125	2182.42	747.328	24.0578
	2200.85	765.758	24.6511
	2132.57	697.478	22.453
0.156	1744.79	309.698	9.96972
	1863.99	428.898	13.807
	1776.51	341.418	10.9908
0.078	1668.33	233.238	7.50834
	1629.47	194.378	6.25737
	1672.09	236.998	7.62938
0.039	1565.05	129.958	4.18358
	1433.02	-2.07167	-0.0666905
	1424.66	-10.4317	-0.335813
0.019	1575.15	140.058	4.50872
	1368.33	-66.7617	-2.14917
	1436.9	1.80833	0.0582133
0.01	1350.82	-84.2717	-2.71285
	1470.85	35.7583	1.15112
	1470.14	35.0483	1.12827
0.005	1387.6	-47.4917	-1.52884
	1430.36	-4.73167	-0.15232
	1447.87	12.7783	0.411356

## Sheet: RAW 1297
Protocol ID	Protocol name	Measurement date & time	Completion status	Run ID	Rack	Det	Pos	Time	Sample code	Cr-51 Counts	Cr-51 CPM	Cr-51 Error %	Cr-51 Info
1	Cr-release	2022-03-21 15:27:33	0	1297	1	1	1	60.04		4101.26	3980.6	1.58
1	Cr-release	2022-03-21 15:27:33	0	1297	1	2	2	60.04		4264.59	4181.11	1.55
1	Cr-release	2022-03-21 15:27:33	0	1297	1	3	3	60.04		4103.68	4000.78	1.58
1	Cr-release	2022-03-21 15:27:33	0	1297	1	4	4	60.04		4065	3928.12	1.59
1	Cr-release	2022-03-21 15:27:33	0	1297	1	5	5	60.04		1381.92	1239.87	2.79
1	Cr-release	2022-03-21 15:27:33	0	1297	1	6	6	60.04		1475.54	1356.32	2.69
1	Cr-release	2022-03-21 15:27:33	0	1297	1	7	7	60.04		1496.35	1346.03	2.7
1	Cr-release	2022-03-21 15:27:33	0	1297	1	8	8	60.04		1462.24	1394.79	2.7
1	Cr-release	2022-03-21 15:27:33	0	1297	1	9	9	60.04		1491.23	1389.64	2.68
1	Cr-release	2022-03-21 15:27:33	0	1297	1	10	10	60.04		1447.63	1327.65	2.72
1	Cr-release	2022-03-21 15:29:22	0	1297	2	1	1	60.05		3327.27	3210.5	1.76
1	Cr-release	2022-03-21 15:29:22	0	1297	2	2	2	60.05		3273.61	3177.1	1.78
1	Cr-release	2022-03-21 15:29:22	0	1297	2	3	3	60.05		3306.34	3193.26	1.77
1	Cr-release	2022-03-21 15:29:22	0	1297	2	4	4	60.05		3225.39	3085.13	1.79
1	Cr-release	2022-03-21 15:29:22	0	1297	2	5	5	60.05		3001.1	2839.3	1.86
1	Cr-release	2022-03-21 15:29:22	0	1297	2	6	6	60.05		3212.25	3086.66	1.79
1	Cr-release	2022-03-21 15:29:22	0	1297	2	7	7	60.05		2903.91	2747.08	1.9
1	Cr-release	2022-03-21 15:29:22	0	1297	2	8	8	60.05		2756.46	2707.69	1.94
1	Cr-release	2022-03-21 15:29:22	0	1297	2	9	9	60.05		2761.92	2650.48	1.94
1	Cr-release	2022-03-21 15:29:22	0	1297	2	10	10	60.05		2235.12	2099.08	2.16
1	Cr-release	2022-03-21 15:31:09	0	1297	3	1	1	60.05		2086.9	1977.48	2.24
1	Cr-release	2022-03-21 15:31:09	0	1297	3	2	2	60.05		2089.51	1991.54	2.24
1	Cr-release	2022-03-21 15:31:09	0	1297	3	3	3	60.05		2076.27	1969.79	2.25
1	Cr-release	2022-03-21 15:31:09	0	1297	3	4	4	60.05		1964.25	1839.23	2.32
1	Cr-release	2022-03-21 15:31:09	0	1297	3	5	5	60.05		1978.08	1839.85	2.31
1	Cr-release	2022-03-21 15:31:09	0	1297	3	6	6	60.05		1525.04	1413.44	2.64
1	Cr-release	2022-03-21 15:31:09	0	1297	3	7	7	60.05		1520.15	1377.87	2.67
1	Cr-release	2022-03-21 15:31:09	0	1297	3	8	8	60.05		1463.41	1392.66	2.7
1	Cr-release	2022-03-21 15:31:09	0	1297	3	9	9	60.05		1881.6	1778.84	2.37
1	Cr-release	2022-03-21 15:31:09	0	1297	3	10	10	60.05		1674.62	1551.42	2.52
1	Cr-release	2022-03-21 15:32:58	0	1297	4	1	1	60.04		1758.44	1651.49	2.45
1	Cr-release	2022-03-21 15:32:58	0	1297	4	2	2	60.04		1633.21	1535.13	2.55
1	Cr-release	2022-03-21 15:32:58	0	1297	4	3	3	60.04		1594.59	1487.92	2.59
1	Cr-release	2022-03-21 15:32:58	0	1297	4	4	4	60.04		1640.1	1517.52	2.55
1	Cr-release	2022-03-21 15:32:58	0	1297	4	5	5	60.04		1589.08	1457.83	2.59
1	Cr-release	2022-03-21 15:32:58	0	1297	4	6	6	60.04		1529	1421.99	2.64
1	Cr-release	2022-03-21 15:32:58	0	1297	4	7	7	60.04		1596.18	1456.16	2.6
1	Cr-release	2022-03-21 15:32:58	0	1297	4	8	8	60.04		1526	1458.76	2.64
1	Cr-release	2022-03-21 15:32:58	0	1297	4	9	9	60.04		1484.21	1382.27	2.68
1	Cr-release	2022-03-21 15:32:58	0	1297	4	10	10	60.04		1536.68	1415.28	2.64
1	Cr-release	2022-03-21 15:34:46	0	1297	5	1	1	60.05		1632.42	1526.03	2.55
1	Cr-release	2022-03-21 15:34:46	0	1297	5	2	2	60.05		1420.34	1321.72	2.75
1	Cr-release	2022-03-21 15:34:46	0	1297	5	3	3	60.05		1526.64	1420.15	2.65
1	Cr-release	2022-03-21 15:34:46	0	1297	5	4	4	60.05		1547.46	1410.3	2.63
1	Cr-release	2022-03-21 15:34:46	0	1297	5	5	5	60.05		1484.88	1341.9	2.69
1	Cr-release	2022-03-21 15:34:46	0	1297	5	6	6	60.05		1430.77	1309.02	2.73
1	Cr-release	2022-03-21 15:34:46	0	1297	5	7	7	60.05		4809.31	4642.11	1.46
1	Cr-release	2022-03-21 15:34:46	0	1297	5	8	8	60.05		4606.84	4603.73	1.49
1	Cr-release	2022-03-21 15:34:46	0	1297	5	9	9	60.05		4391.6	4285.76	1.53
1	Cr-release	2022-03-21 15:34:46	0	1297	5	10	10	60.05		4808.55	4634.33	1.46
1	Cr-release	2022-03-21 15:36:35	0	1297	6	1	1	60.05		1602.03	1496.13	2.58
1	Cr-release	2022-03-21 15:36:35	0	1297	6	2	2	60.05		1446.43	1347.11	2.73
1	Cr-release	2022-03-21 15:36:35	0	1297	6	3	3	60.05		1536.47	1428.89	2.64
1	Cr-release	2022-03-21 15:36:35	0	1297	6	4	4	60.05		1419.67	1288.35	2.76
1	Cr-release	2022-03-21 15:36:35	0	1297	6	5	5	60.05		1643.45	1503.98	2.55
1	Cr-release	2022-03-21 15:36:35	0	1297	6	6	6	60.05		1662.79	1546.09	2.52
1	Cr-release	2022-03-21 15:36:35	0	1297	6	7	7	60.05		3610.48	3455.99	1.69
1	Cr-release	2022-03-21 15:36:35	0	1297	6	8	8	60.05		3379.68	3350.32	1.74
1	Cr-release	2022-03-21 15:36:35	0	1297	6	9	9	60.05		3323.93	3218.66	1.76
1	Cr-release	2022-03-21 15:36:35	0	1297	6	10	10	60.05		3112.26	2963.03	1.82
1	Cr-release	2022-03-21 15:38:23	0	1297	7	1	1	60.04		3260.04	3146.51	1.78
1	Cr-release	2022-03-21 15:38:23	0	1297	7	2	2	60.04		3096.35	3001.08	1.83
1	Cr-release	2022-03-21 15:38:23	0	1297	7	3	3	60.04		3043.84	2935.33	1.84
1	Cr-release	2022-03-21 15:38:23	0	1297	7	4	4	60.04		2830.36	2694.58	1.92
1	Cr-release	2022-03-21 15:38:23	0	1297	7	5	5	60.04		2780.75	2626.4	1.93
1	Cr-release	2022-03-21 15:38:23	0	1297	7	6	6	60.04		2450.58	2332.2	2.06
1	Cr-release	2022-03-21 15:38:23	0	1297	7	7	7	60.04		2415.94	2264.97	2.09
1	Cr-release	2022-03-21 15:38:23	0	1297	7	8	8	60.04		2110.11	2049.76	2.23
1	Cr-release	2022-03-21 15:38:23	0	1297	7	9	9	60.04		2060.87	1954.51	2.26
1	Cr-release	2022-03-21 15:38:23	0	1297	7	10	10	60.04		2068.77	1937.84	2.25
1	Cr-release	2022-03-21 15:40:12	0	1297	8	1	1	60.04		1787.54	1681.6	2.43
1	Cr-release	2022-03-21 15:40:12	0	1297	8	2	2	60.04		1453.44	1352.9	2.72
1	Cr-release	2022-03-21 15:40:12	0	1297	8	3	3	60.04		1479.46	1371.69	2.69
1	Cr-release	2022-03-21 15:40:12	0	1297	8	4	4	60.04		1474.24	1351.1	2.7
1	Cr-release	2022-03-21 15:40:12	0	1297	8	5	5	60.04		1963.91	1829.04	2.32
1	Cr-release	2022-03-21 15:40:12	0	1297	8	6	6	60.04		1766.97	1659.49	2.44
1	Cr-release	2022-03-21 15:40:12	0	1297	8	7	7	60.04		1730	1589.72	2.49
1	Cr-release	2022-03-21 15:40:12	0	1297	8	8	8	60.04		1646.06	1579.77	2.54
1	Cr-release	2022-03-21 15:40:12	0	1297	8	9	9	60.04		1653.97	1550.99	2.53
1	Cr-release	2022-03-21 15:40:12	0	1297	8	10	10	60.04		1671.11	1547.75	2.52
1	Cr-release	2022-03-21 15:42:01	0	1297	9	1	1	60.05		1562.24	1454.87	2.61
1	Cr-release	2022-03-21 15:42:01	0	1297	9	2	2	60.05		1581.78	1483.07	2.6
1	Cr-release	2022-03-21 15:42:01	0	1297	9	3	3	60.05		1447.98	1341.23	2.73
1	Cr-release	2022-03-21 15:42:01	0	1297	9	4	4	60.05		1729.06	1607.24	2.48
1	Cr-release	2022-03-21 15:42:01	0	1297	9	5	5	60.05		1640	1508.82	2.55
1	Cr-release	2022-03-21 15:42:01	0	1297	9	6	6	60.05		1456.89	1350.34	2.71
1	Cr-release	2022-03-21 15:42:01	0	1297	9	7	7	60.05		1593.23	1452.68	2.61
1	Cr-release	2022-03-21 15:42:01	0	1297	9	8	8	60.05		1387.06	1316.49	2.78
1	Cr-release	2022-03-21 15:42:01	0	1297	9	9	9	60.05		1527.49	1425.66	2.64
1	Cr-release	2022-03-21 15:42:01	0	1297	9	10	10	60.05		1538.24	1416.66	2.64
1	Cr-release	2022-03-21 15:43:50	0	1297	10	1	1	60.03		1447	1329.07	2.72
1	Cr-release	2022-03-21 15:43:50	0	1297	10	2	2	60.03		1437.33	1328.04	2.73
1	Cr-release	2022-03-21 15:43:50	0	1297	10	3	3	60.03		3646.23	3533.08	1.68
1	Cr-release	2022-03-21 15:43:50	0	1297	10	4	4	60.03		4106.56	3971.76	1.58
1	Cr-release	2022-03-21 15:43:50	0	1297	10	5	5	60.03		3969.31	3802.32	1.61
1	Cr-release	2022-03-21 15:43:50	0	1297	10	6	6	60.03		3722.49	3593.28	1.66
1	Cr-release	2022-03-21 15:43:50	0	1297	10	7	7	60.03		3859.21	3690.95	1.64
1	Cr-release	2022-03-21 15:43:50	0	1297	10	8	8	60.03		3808.16	3778.33	1.64
1	Cr-release	2022-03-21 15:43:50	0	1297	10	9	9	60.03		3243.71	3130.48	1.78
1	Cr-release	2022-03-21 15:43:50	0	1297	10	10	10	60.03		3426.26	3273.67	1.73
1	Cr-release	2022-03-21 15:45:39	0	1297	11	1	1	60.03		3313.91	3200.37	1.76
1	Cr-release	2022-03-21 15:45:39	0	1297	11	2	2	60.03		3079.23	2985.05	1.83
1	Cr-release	2022-03-21 15:45:39	0	1297	11	3	3	60.03		3025.12	2916.6	1.85
1	Cr-release	2022-03-21 15:45:39	0	1297	11	4	4	60.03		2934.14	2797.46	1.88
1	Cr-release	2022-03-21 15:45:39	0	1297	11	5	5	60.03		2609.13	2456.51	2
1	Cr-release	2022-03-21 15:45:39	0	1297	11	6	6	60.03		2523.74	2404.43	2.03
1	Cr-release	2022-03-21 15:45:39	0	1297	11	7	7	60.03		2636.86	2484.08	1.99
1	Cr-release	2022-03-21 15:45:39	0	1297	11	8	8	60.03		2238.95	2182.42	2.16
1	Cr-release	2022-03-21 15:45:39	0	1297	11	9	9	60.03		2307.49	2200.85	2.13
1	Cr-release	2022-03-21 15:45:39	0	1297	11	10	10	60.03		2266.45	2132.57	2.15
1	Cr-release	2022-03-21 15:47:27	0	1297	12	1	1	60.04		1852.2	1744.79	2.39
1	Cr-release	2022-03-21 15:47:27	0	1297	12	2	2	60.04		1960.6	1863.99	2.32
1	Cr-release	2022-03-21 15:47:27	0	1297	12	3	3	60.04		1883.5	1776.51	2.37
1	Cr-release	2022-03-21 15:47:27	0	1297	12	4	4	60.04		1791.88	1668.33	2.44
1	Cr-release	2022-03-21 15:47:27	0	1297	12	5	5	60.04		1763.82	1629.47	2.45
1	Cr-release	2022-03-21 15:47:27	0	1297	12	6	6	60.04		1780.79	1672.09	2.43
1	Cr-release	2022-03-21 15:47:27	0	1297	12	7	7	60.04		1706.56	1565.05	2.51
1	Cr-release	2022-03-21 15:47:27	0	1297	12	8	8	60.04		1501.27	1433.02	2.66
1	Cr-release	2022-03-21 15:47:27	0	1297	12	9	9	60.04		1527.45	1424.66	2.64
1	Cr-release	2022-03-21 15:47:27	0	1297	12	10	10	60.04		1698.5	1575.15	2.5
1	Cr-release	2022-03-21 15:49:17	0	1297	13	1	1	60.03		1474.56	1368.33	2.7
1	Cr-release	2022-03-21 15:49:17	0	1297	13	2	2	60.03		1535.22	1436.9	2.64
1	Cr-release	2022-03-21 15:49:17	0	1297	13	3	3	60.03		1457.11	1350.82	2.72
1	Cr-release	2022-03-21 15:49:17	0	1297	13	4	4	60.03		1591.46	1470.85	2.59
1	Cr-release	2022-03-21 15:49:17	0	1297	13	5	5	60.03		1600.62	1470.14	2.58
1	Cr-release	2022-03-21 15:49:17	0	1297	13	6	6	60.03		1487	1387.6	2.68
1	Cr-release	2022-03-21 15:49:17	0	1297	13	7	7	60.03		1563.32	1430.36	2.63
1	Cr-release	2022-03-21 15:49:17	0	1297	13	8	8	60.03		1514.99	1447.87	2.65
1	Cr-release	2022-03-21 15:49:17	0	1297	13	9	9	60.03		108.99	8.89	25.75	I
1	Cr-release	2022-03-21 15:49:17	0	1297	13	10	10	60.03		98	0	0	I
