# Supplementary material for: Pharmacologic inhibition of dipeptidyl peptidase 1 (cathepsin C) does not block in vitro granzyme-mediated target cell killing by CD8 T or NK cells
Source: Front Pharmacol. 2024 Jul 3;15:1396710. doi: 10.3389/fphar.2024.1396710 (PMC11251990; doi:10.3389/fphar.2024.1396710)
Supplement: Supplementary file 1 [file DataSheet2.zip › Fig data incl supp. Brens paper/Figure 3B-D CART 51Cr/D220303 Day 9 CD8 CD19 brens.xlsx]

## Sheet: EL4 CD19
EL4 thCD19
Total	3742.17						% spont
	3612.71		3664.03		Total/Spon		13.9611
	3681.58				3664.03
	3619.68
spont	535		511.538
	530.77
	546.66
	472
	526.8
	458
DMSO			%		Average	Sdev	Sdev/1.7
10	3849.9	3338.36	91.1116	10	86.5494	6.4519	3.79524
	3515.58	3004.04	81.9873	5	84.2101	1.62784	0.95755
				2.5	79.9384	0.662327	0.389604
5	3639.2	3127.66	85.3611	1.25	65.3773	3.51253	2.0662
	3554.85	3043.31	83.059	0.63	49.3743	1.11546	0.656152
				0.31	29.6518	1.24592	0.732892
2	3457.67	2946.13	80.4068	0.15	17.9311	2.63117	1.54775
	3423.35	2911.81	79.4701	0.075	10.7231	0.658661	0.387447
1	2997.99	2486.45	67.861
	2815.98	2304.44	62.8935
0.6	2349.53	1837.99	50.163
	2291.73	1780.19	48.5856
0.3	1630.27	1118.73	30.5328
	1565.71	1054.17	28.7708
0.15	1236.71	725.172	19.7916
	1100.37	588.832	16.0706
0.075	887.37	375.832	10.2573
	921.5	409.962	11.1888
brens			%		Average	Sdev	Sdev/1.7
10	3293.14	2781.6	75.9164	10	78.9787	4.33079	2.54753
	3517.55	3006.01	82.041	5	72.3558	8.08765	4.75744
				2.5	60.9618	2.70759	1.5927
5	2953.14	2441.6	66.637	1.25	40.0899	5.64426	3.32015
	3372.22	2860.68	78.0746	0.63	24.1192	0.220969	0.129982
				0.31	13.7406	0.578957	0.340563
2	2675.05	2163.51	59.0472	0.15	9.11486	0.366287	0.215463
	2815.35	2303.81	62.8764	0.075	3.56156	0.501184	0.294814
1	1834.21	1322.67	36.0988
	2126.68	1615.14	44.081
0.6	1389.55	878.012	23.963
	1401	889.462	24.2755
0.3	1030	518.462	14.15
	1000	488.462	13.3313
0.15	855	343.462	9.37386
	836.02	324.482	8.85586
0.075	629.05	117.512	3.20717
	655.02	143.482	3.91595

## Sheet: raw
Cr-51 CPM			3742.17
			3612.71
			3681.58
			3619.68
			535
			530.77
			546.66
			472
			526.8
			458
			3849.9
			3515.58
			3639.2
			3554.85
			3457.67
			3423.35
			2997.99
			2815.98
			2349.53
			2291.73
			1630.27
			1565.71
			1236.71
			1100.37
			887.37
			921.5
			3293.14
			3517.55
			2953.14
			3372.22
			2675.05
			2815.35
			1834.21
			2126.68
			1389.55
			1401
			1030
			1000
			855
			836.02
			629.05
			655.02
			111.15
			94.17
