# Supplementary material for: Pharmacologic inhibition of dipeptidyl peptidase 1 (cathepsin C) does not block in vitro granzyme-mediated target cell killing by CD8 T or NK cells
Source: Front Pharmacol. 2024 Jul 3;15:1396710. doi: 10.3389/fphar.2024.1396710 (PMC11251990; doi:10.3389/fphar.2024.1396710)
Supplement: Supplementary file 1 [file DataSheet2.zip › Fig data incl supp. Brens paper/Figure 3B-D CART 51Cr/D221005 D4 CART mCD19 OTI Brens.xlsx]

## Sheet: EL4 +pep
EL4+pep
Total	3714.69						% spont
	3703.09		3652.64		Total/Spon		6.30717
	3620.32				3652.64
	3572.47
spont	238.66		230.378
	265.75
	216.25
	232.58
	197.83
	231.2
DMSO			%		Average	Sdev	Sdev/1.7
5	2930.04	2699.66	73.9098	5	72.4487	1.28788	0.757577
	2841.23	2610.85	71.4784	2.5	72.1892	1.57617	0.927159
	2858.74	2628.36	71.9578	1.25	64.9487	2.18711	1.28653
2	2843.74	2613.36	71.5472	0.63	58.6784	2.71577	1.59751
	2825.05	2594.67	71.0355	0.31	39.7833	1.73385	1.01991
	2932.79	2702.41	73.9851	0.15	24.5841	8.22117	4.83598
1	2623.17	2392.79	65.5085	0.075	13.4798	2.09867	1.23451
	2670.4	2440.02	66.8015	0.038	7.29978	1.2849	0.755821
	2514.6	2284.22	62.5361	0.019	4.27449	1.48682	0.874602
0.6	2301.79	2071.41	56.7099
	2486.86	2256.48	61.7767
	2332.42	2102.04	57.5485
0.3	1738.94	1508.56	41.3006
	1697.13	1466.75	40.1559
	1614.49	1384.11	37.8934
0.15	1140.64	910.262	24.9206
	1133.06	902.682	24.7131
	1111.34	880.962	24.1185
0.075	808.74	578.362	15.8341
	661.58	431.202	11.8052
	697.92	467.542	12.8001
0.038	447.96	217.582	5.95683
	501.59	271.212	7.42508
	541.49	311.112	8.51744
0.019	323.94	93.5617	2.56148
	414.17	183.792	5.03175
Brenso	421.42	191.042	5.23023
5	1443.41	1213.03	33.2097
	1415.78	1185.4	32.4533		Average	Sdev	Sdev/1.7
	1491.96	1261.58	34.5389	5	33.4006	1.05583	0.621078
2	993.92	763.542	20.9038	2.5	20.4934	1.22696	0.72174
	928.54	698.162	19.1139	1.25	11.5073	0.553813	0.325772
	1014.33	783.952	21.4626	0.63	5.2525	1.95221	1.14836
1	627.55	397.172	10.8735	0.31	3.03155	1.57166	0.924506
	659.58	429.202	11.7504	0.15	2.65046	1.15601	0.680006
	664.97	434.592	11.898	0.075	1.07461	0.530839	0.312258
0.6	464.19	233.812	6.40116	0.038	1.54359	0.91749	0.5397
	339.9	109.522	2.99842	0.019	0.879683	1.05603	0.621191
	462.61	232.232	6.35791
0.3	293.89	63.5117	1.73879
	405.01	174.632	4.78097
	324.43	94.0517	2.57489
0.15	314.96	84.5817	2.31563
	292.43	62.0517	1.69882
	374.18	143.802	3.93692
0.075	288.57	58.1917	1.59314
	249.82	19.4417	0.532263
	270.5	40.1217	1.09843
0.038	250.47	20.0917	0.550058
	293.27	62.8917	1.72181
	316.54	86.1617	2.35889
0.019	271.77	41.3917	1.1332
	220.15	-10.2283	-0.280026
	295.61	65.2317	1.78588

## Sheet: EL4 mCD19
mCD19
Total	4354.93						% spont
	4475.85		4454.09		Total/Spon		6.61917
	4451.48				4454.09
	4534.08
spont	346.83		294.823
	292.3
	258.28
	319.31
	251.12																					Average	Sdev	Sdev/1.7
	301.1																				B6	#DIV/0!	#DIV/0!	#DIV/0!
																					GzmA	#DIV/0!	#DIV/0!	#DIV/0!
DMSO			%		Average	Sdev	Sdev/1.7														GzmB	#DIV/0!	#DIV/0!	#DIV/0!
10	3516.87	3222.05	72.3391	10	75.3819	2.68696	1.58056														GzmAB	#DIV/0!	#DIV/0!	#DIV/0!
	3696.76	3401.94	76.3779	5	69.1928	1.35025	0.794268														GzmAK	#DIV/0!	#DIV/0!	#DIV/0!
	3743.56	3448.74	77.4286	2.5	53.9504	2.93705	1.72768
5	3352.37	3057.55	68.6459	1.25	31.439	0.713981	0.419989
	3445.23	3150.41	70.7307	0.63	17.0613	0.450832	0.265195
	3332.59	3037.77	68.2018	0.31	8.38047	4.52174	2.65985
2	2563.84	2269.02	50.9424	0.15	4.92035	1.27915	0.752443
	2825.23	2530.41	56.8109	0.075	2.36345	0.695261	0.408977
	2704.39	2409.57	54.0979
1	1658.49	1363.67	30.6161
	1715.4	1420.58	31.8938
	1711.54	1416.72	31.8071
0.6	1065.85	771.027	17.3106
	1031.57	736.747	16.5409
	1066.83	772.007	17.3326
0.3	701.7	406.877	9.13491
	628.54	333.717	7.49237
	674.05	379.227	8.51413
0.15	448.37	153.547	3.44732
	550.98	256.157	5.75105
	542.59	247.767	5.56268
0.075	391.5	96.6767	2.17052
	374.33	79.5067	1.78503
	434.45	139.627	3.1348
Brenso
10	867.6	572.777	12.8596
	873.57	578.747	12.9936		Average	Sdev	Sdev/1.7
	860.17	565.347	12.6928	10	12.8487	0.150721	0.0886594
5	602.53	307.707	6.90841	5	6.46575	0.551757	0.324563
	590.63	295.807	6.64124	2.5	2.30552	0.518131	0.304783
	555.28	260.457	5.84759	1.25	1.20743	0.419757	0.246916
2	381.21	86.3867	1.93949	0.63	0.597504	0.367568	0.216217
	423.92	129.097	2.89839	0.31	1.267	0.338893	0.199349
	387.41	92.5867	2.07869	0.15	0.419091	0.413728	0.243369
1	343.15	48.3267	1.085	0.075	-0.54639	0.544805	0.320474
	369.42	74.5967	1.67479
	333.24	38.4167	0.862504
0.6	332.14	37.3167	0.837808
	329.58	34.7567	0.780332
	302.59	7.76667	0.174372
0.3	338.17	43.3467	0.973189
	367.77	72.9467	1.63775
	347.83	53.0067	1.19007
0.15	313.12	18.2967	0.410784
	332.1	37.2767	0.83691
	295.25	0.426667	0.00957922
0.075	279.87	-14.9533	-0.335722
	242.93	-51.8933	-1.16507
	288.66	-6.16333	-0.138375

## Sheet: Sheet1
4354.93
4475.85
4451.48
4534.08
346.83
292.3
258.28
319.31
251.12
301.1
3516.87
3696.76
3743.56
3352.37
3445.23
3332.59
2563.84
2825.23
2704.39
1658.49
1715.4
1711.54
1065.85
1031.57
1066.83
701.7
628.54
674.05
448.37
550.98
542.59
391.5
374.33
434.45
867.6
873.57
860.17
602.53
590.63
555.28
381.21
423.92
387.41
343.15
369.42
333.24
332.14
329.58
302.59
338.17
367.77
347.83
313.12
332.1
295.25
279.87
242.93
288.66
6.01
0
3714.69
3703.09
3620.32
3572.47
238.66
265.75
216.25
232.58
197.83
231.2
2930.04
2841.23
2858.74
2843.74
2825.05
2932.79
2623.17
2670.4
2514.6
2301.79
2486.86
2332.42
1738.94
1697.13
1614.49
1140.64
1133.06
1111.34
808.74
661.58
697.92
447.96
501.59
541.49
323.94
414.17
421.42
1443.41
1415.78
1491.96
993.92
928.54
1014.33
627.55
659.58
664.97
464.19
339.9
462.61
293.89
405.01
324.43
314.96
292.43
374.18
288.57
249.82
270.5
250.47
293.27
316.54
271.77
220.15
295.61
