# Supplementary material for: Pharmacologic inhibition of dipeptidyl peptidase 1 (cathepsin C) does not block in vitro granzyme-mediated target cell killing by CD8 T or NK cells
Source: Front Pharmacol. 2024 Jul 3;15:1396710. doi: 10.3389/fphar.2024.1396710 (PMC11251990; doi:10.3389/fphar.2024.1396710)
Supplement: Supplementary file 1 [file DataSheet2.zip › Fig data incl supp. Brens paper/Figure 3B-D CART 51Cr/D220703 Day 13 CART brens(2).xlsx]

## Sheet: thCD19 EL4
thCD19 EL4
Total	3608.8						% spont
	3449.32		3613.87		Total/Spon		15.802
	3652				3613.87
	3745.35
spont	556.74		571.065
	659.67
	496.38
	562.52
	587.36																					Average	Sdev	Sdev/1.7
	563.72																				B6	#DIV/0!	#DIV/0!	#DIV/0!
																					GzmA	#DIV/0!	#DIV/0!	#DIV/0!
DMSO			%		Average	Sdev	Sdev/1.7														GzmB	#DIV/0!	#DIV/0!	#DIV/0!
10	2128.72	1557.65	43.1022	10	42.3454	0.662492	0.389701														GzmAB	#DIV/0!	#DIV/0!	#DIV/0!
	2084.19	1513.12	41.87	5	36.2333	1.72872	1.01689														GzmAK	#DIV/0!	#DIV/0!	#DIV/0!
	2091.21	1520.14	42.0642	2.5	21.3797	1.51897	0.893514
5	1946.55	1375.48	38.0613	1.25	12.4628	1.74532	1.02666
	1872.56	1301.49	36.0139	0.63	5.72346	1.48566	0.873916
	1822.36	1251.29	34.6248	0.31	2.45503	0.216081	0.127106
2	1362.1	791.035	21.8889	0.15	1.13014	0.475687	0.279816
	1387.03	815.965	22.5787	0.075	-0.620065	0.811433	0.477313
	1281.97	710.905	19.6716
1	1084.91	513.845	14.2187
	958.77	387.705	10.7283
	1020.68	449.615	12.4414
0.6	743.03	171.965	4.75848
	750.95	179.885	4.97763
	839.73	268.665	7.43428
0.3	657.03	85.965	2.37875
	653.73	82.665	2.28744
	668.6	97.535	2.69891
0.15	610.24	39.175	1.08402
	629.87	58.805	1.6272
	595.61	24.545	0.679189
.075	566.42	-4.645	-0.128533
	564.74	-6.325	-0.17502
	514.81	-56.255	-1.55664
Brenso			%		Average	Sdev	Sdev/1.7
10	2339.7	1768.63	48.9402	10	49.9355	2.48345	1.46085
	2309.48	1738.41	48.104	5	40.9933	2.12043	1.24731
	2477.82	1906.76	52.7622	2.5	28.0214	3.18083	1.87107
5	2110.75	1539.68	42.6049	1.25	15.8403	0.275414	0.162008
	1965.7	1394.63	38.5912	0.63	8.9478	2.2697	1.33512
	2081.08	1510.01	41.7839	0.31	5.40727	0.231186	0.135992
2	1698.41	1127.35	31.195	0.15	2.71514	0.60697	0.357041
	1468.51	897.445	24.8334	0.075	1.96507	0.270784	0.159285
	1584.24	1013.17	28.0358
1	1146.61	575.545	15.926
	1151.55	580.485	16.0627
	1132.38	561.315	15.5323
0.6	802.93	231.865	6.41598
	918.98	347.915	9.62722
	961.37	390.305	10.8002
0.3	768.65	197.585	5.46741
	773.53	202.465	5.60245
	757.25	186.185	5.15196
0.15	671.21	100.145	2.77113
	690.04	118.975	3.29218
	646.31	75.245	2.08212
.075	641.55	70.485	1.9504
	632.57	61.505	1.70192
	652.12	81.055	2.24289

## Sheet: Raw 1278
Protocol ID	Protocol name	Measurement date & time	Completion status	Run ID	Rack	Det	Pos	Time	Sample code	Cr-51 Counts	Cr-51 CPM	Cr-51 Error %	Cr-51 Info
1	Cr-release	2022-03-07 15:08:10	0	1278	1	1	1	60.05		3729.19	3608.8	1.66
1	Cr-release	2022-03-07 15:08:10	0	1278	1	2	2	60.05		3534.81	3449.32	1.71
1	Cr-release	2022-03-07 15:08:10	0	1278	1	3	3	60.05		3753.18	3652	1.66
1	Cr-release	2022-03-07 15:08:10	0	1278	1	4	4	60.05		3876.69	3745.35	1.63
1	Cr-release	2022-03-07 15:08:10	0	1278	1	5	5	60.05		683.8	556.74	4.14
1	Cr-release	2022-03-07 15:08:10	0	1278	1	6	6	60.05		772	659.67	3.83
1	Cr-release	2022-03-07 15:08:10	0	1278	1	7	7	60.05		638.87	496.38	4.39
1	Cr-release	2022-03-07 15:08:10	0	1278	1	8	8	60.05		643.87	562.52	4.25
1	Cr-release	2022-03-07 15:08:10	0	1278	1	9	9	60.05		685	587.36	4.11
1	Cr-release	2022-03-07 15:08:10	0	1278	1	10	10	60.05		670.95	563.72	4.18
1	Cr-release	2022-03-07 15:09:50	0	1278	2	1	1	60.05		2238.9	2128.72	2.16
1	Cr-release	2022-03-07 15:09:50	0	1278	2	2	2	60.05		2181.96	2084.19	2.19
1	Cr-release	2022-03-07 15:09:50	0	1278	2	3	3	60.05		2199.58	2091.21	2.18
1	Cr-release	2022-03-07 15:09:50	0	1278	2	4	4	60.05		2072.56	1946.55	2.25
1	Cr-release	2022-03-07 15:09:50	0	1278	2	5	5	60.05		2011.65	1872.56	2.29
1	Cr-release	2022-03-07 15:09:50	0	1278	2	6	6	60.05		1933.08	1822.36	2.33
1	Cr-release	2022-03-07 15:09:50	0	1278	2	7	7	60.05		1502.87	1362.1	2.69
1	Cr-release	2022-03-07 15:09:50	0	1278	2	8	8	60.05		1458.05	1387.03	2.7
1	Cr-release	2022-03-07 15:09:50	0	1278	2	9	9	60.05		1385.88	1281.97	2.78
1	Cr-release	2022-03-07 15:09:50	0	1278	2	10	10	60.05		1202.39	1084.91	3.01
1	Cr-release	2022-03-07 15:11:40	0	1278	3	1	1	60.05		1061.81	958.77	3.22
1	Cr-release	2022-03-07 15:11:40	0	1278	3	2	2	60.05		1118.99	1020.68	3.13
1	Cr-release	2022-03-07 15:11:40	0	1278	3	3	3	60.05		847.3	743.03	3.66
1	Cr-release	2022-03-07 15:11:40	0	1278	3	4	4	60.05		865.16	750.95	3.63
1	Cr-release	2022-03-07 15:11:40	0	1278	3	5	5	60.05		958	839.73	3.42
1	Cr-release	2022-03-07 15:11:40	0	1278	3	6	6	60.05		755.27	657.03	3.88
1	Cr-release	2022-03-07 15:11:40	0	1278	3	7	7	60.05		783.48	653.73	3.88
1	Cr-release	2022-03-07 15:11:40	0	1278	3	8	8	60.05		749.33	668.6	3.9
1	Cr-release	2022-03-07 15:11:40	0	1278	3	9	9	60.05		708	610.24	4.04
1	Cr-release	2022-03-07 15:11:40	0	1278	3	10	10	60.05		738.59	629.87	3.95
1	Cr-release	2022-03-07 15:13:29	0	1278	4	1	1	60.05		697.01	595.61	4.09
1	Cr-release	2022-03-07 15:13:29	0	1278	4	2	2	60.05		673.4	566.42	4.18
1	Cr-release	2022-03-07 15:13:29	0	1278	4	3	3	60.05		677	564.74	4.17
1	Cr-release	2022-03-07 15:13:29	0	1278	4	4	4	60.05		636.28	514.81	4.34
1	Cr-release	2022-03-07 15:13:29	0	1278	4	5	5	60.05		2479.58	2339.7	2.05
1	Cr-release	2022-03-07 15:13:29	0	1278	4	6	6	60.05		2417.29	2309.48	2.07
1	Cr-release	2022-03-07 15:13:29	0	1278	4	7	7	60.05		2621.1	2477.82	2
1	Cr-release	2022-03-07 15:13:29	0	1278	4	8	8	60.05		2169.48	2110.75	2.19
1	Cr-release	2022-03-07 15:13:29	0	1278	4	9	9	60.05		2072.94	1965.7	2.25
1	Cr-release	2022-03-07 15:13:29	0	1278	4	10	10	60.05		2215.42	2081.08	2.17
1	Cr-release	2022-03-07 15:15:17	0	1278	5	1	1	60.05		1804.1	1698.41	2.42
1	Cr-release	2022-03-07 15:15:17	0	1278	5	2	2	60.05		1566.01	1468.51	2.61
1	Cr-release	2022-03-07 15:15:17	0	1278	5	3	3	60.05		1689.68	1584.24	2.51
1	Cr-release	2022-03-07 15:15:17	0	1278	5	4	4	60.05		1266.11	1146.61	2.94
1	Cr-release	2022-03-07 15:15:17	0	1278	5	5	5	60.05		1276.79	1151.55	2.92
1	Cr-release	2022-03-07 15:15:17	0	1278	5	6	6	60.05		1237.33	1132.38	2.95
1	Cr-release	2022-03-07 15:15:17	0	1278	5	7	7	60.05		935.91	802.93	3.5
1	Cr-release	2022-03-07 15:15:17	0	1278	5	8	8	60.05		995.97	918.98	3.32
1	Cr-release	2022-03-07 15:15:17	0	1278	5	9	9	60.05		1061.64	961.37	3.22
1	Cr-release	2022-03-07 15:15:17	0	1278	5	10	10	60.05		879.7	768.65	3.58
1	Cr-release	2022-03-07 15:17:06	0	1278	6	1	1	60.05		876	773.53	3.59
1	Cr-release	2022-03-07 15:17:06	0	1278	6	2	2	60.05		856	757.25	3.64
1	Cr-release	2022-03-07 15:17:06	0	1278	6	3	3	60.05		775.43	671.21	3.85
1	Cr-release	2022-03-07 15:17:06	0	1278	6	4	4	60.05		803	690.04	3.79
1	Cr-release	2022-03-07 15:17:06	0	1278	6	5	5	60.05		760.89	646.31	3.89
1	Cr-release	2022-03-07 15:17:06	0	1278	6	6	6	60.05		736.48	641.55	3.93
1	Cr-release	2022-03-07 15:17:06	0	1278	6	7	7	60.05		759.04	632.57	3.96
1	Cr-release	2022-03-07 15:17:06	0	1278	6	8	8	60.05		732.23	652.12	3.95
1	Cr-release	2022-03-07 15:17:06	0	1278	6	9	9	60.05		96	0	69.41	I
1	Cr-release	2022-03-07 15:17:06	0	1278	6	10	10	60.05		90	0	0	I
