# Supplementary material for: Pharmacologic inhibition of dipeptidyl peptidase 1 (cathepsin C) does not block in vitro granzyme-mediated target cell killing by CD8 T or NK cells
Source: Front Pharmacol. 2024 Jul 3;15:1396710. doi: 10.3389/fphar.2024.1396710 (PMC11251990; doi:10.3389/fphar.2024.1396710)
Supplement: Supplementary file 1 [file DataSheet2.zip › Fig data incl supp. Brens paper/Figure 3B-D CART 51Cr/290322 Human CAR T cells plus Brenso v EL4-hCD19t.xlsx]

## Sheet: hCD19t
EL4hCD19t
Total	3379.8					% spont	EL4hCD19t
	4018.95		4164.4		Total/Spon		15
	4858.14				3539.74
	4400.72
			624.658
spont	687.55
	641.82
	573.23
	628.09
	574.42
	642.84
DMSO			%		Average	Sdev	Sdev/1.7
10	3287.08	2662.42	75.2151	10	75.1631	4.47597	2.63293
	3442.75	2818.09	79.6129	5	71.156	5.80723	3.41602
	3125.89	2501.23	70.6614	2.5	52.7964	5.08764	2.99273
5	3047.3	2422.64	68.4412	1.25	33.6211	2.46575	1.45044
	3379.41	2754.75	77.8235	0.625	23.2347	4.37415	2.57303
	3003.49	2378.83	67.2035	0.3125	11.2422	1.15752	0.680893									day 12
2.5	2510.68	1886.02	53.2813	0.156	8.10157	4.51617	2.65657									brens added on day 5
	2664.41	2039.75	57.6243	0.078	5.4431	2.27709	1.33946
	2305.46	1680.8	47.4837	0.039	3.13493	2.17416	1.27892
1.25	1772.77	1148.11	32.4349	0.019	1.83314	1.15879	0.68164
	1915.1	1290.44	36.4558	0.01	4.40884	2.48069	1.45923
	1756.41	1131.75	31.9727	0.005	2.02242	1.61158	0.94799
0.625	1457.83	833.172	23.5376
	1596.3	971.642	27.4495
	1287.19	662.532	18.7169
0.3125	1062.09	437.432	12.3577
	1025.43	400.772	11.3221
	980.29	355.632	10.0468
0.156	927.02	302.362	8.54191
	1062.93	438.272	12.3815
	744.35	119.692	3.38136
0.078	826.51	201.852	5.70244
	892.95	268.292	7.57941
	732.53	107.872	3.04744
0.039	790.36	165.702	4.68118
	768.89	144.232	4.07464
	647.63	22.9717	0.648964
0.019	650.31	25.6517	0.724676
	732.14	107.482	3.03642
	686.19	61.5317	1.73831
0.01	711.23	86.5717	2.4457
	751.52	126.862	3.58392
	879.41	254.752	7.19689
0.005	699.29	74.6317	2.10839
	751.71	127.052	3.58929
	637.74	13.0817	0.369565
Brenso			%		Average	Sdev	Sdev/1.7
10	3731.18	3106.52	87.7612	10	82.0698	5.12495	3.01468
	3478.69	2854.03	80.6282	5	72.5919	5.30941	3.12318
	3379.29	2754.63	77.8201	2.5	66.2611	4.26918	2.51128
5	3040.84	2416.18	68.2587	1.25	45.7764	3.66535	2.15609
	3137.97	2513.31	71.0026	0.625	33.368	2.21811	1.30477
	3403.87	2779.21	78.5145	0.3125	20.3872	4.76559	2.80329
2.5	2908.81	2284.15	64.5287	0.156	13.0421	1.50286	0.884035
	2859.31	2234.65	63.1303	0.078	10.6033	3.11835	1.83433
	3142.27	2517.61	71.1241	0.039	7.21413	2.2369	1.31583
1.25	2095.65	1470.99	41.5564	0.019	4.3174	2.9072	1.71012
	2329.64	1704.98	48.1668	0.01	7.07109	4.56816	2.68715
	2309.79	1685.13	47.606	0.005	4.40244	0.312894	0.184055
0.625	1763.15	1138.49	32.1631
	1757.84	1133.18	32.0131
	1896.41	1271.75	35.9278
0.3125	1159.37	534.712	15.1059
	1392.4	767.742	21.6892
	1487.17	862.512	24.3665
0.156	1024.89	400.232	11.3068
	1116.85	492.192	13.9047
	1117.21	492.552	13.9149
0.078	873.15	248.492	7.02005
	1052.52	427.862	12.0874
	1074.29	449.632	12.7024
0.039	788.86	164.202	4.6388
	931.68	307.022	8.67356
	919.52	294.862	8.33003
0.019	659.76	35.1017	0.991644
	822.35	197.692	5.58491
	850.34	225.682	6.37565
0.01	691.68	67.0217	1.8934
	997.49	372.832	10.5327
	935.7	311.042	8.78712
0.005	775.62	150.962	4.26476
	772.69	148.032	4.18199
	793.17	168.512	4.76056

## Sheet: RAW 1313
Protocol ID	Protocol name	Measurement date & time	Completion status	Run ID	Rack	Det	Pos	Time	Sample code	Cr-51 Counts	Cr-51 CPM	Cr-51 Error %	Cr-51 Info
1	Cr-release	2022-03-29 15:06:45	0	1313	1	1	1	60.05		3503.27	3379.8	1.71
1	Cr-release	2022-03-29 15:06:45	0	1313	1	2	2	60.05		4101.95	4018.95	1.58
1	Cr-release	2022-03-29 15:06:45	0	1313	1	3	3	60.05		4957.38	4858.14	1.44
1	Cr-release	2022-03-29 15:06:45	0	1313	1	4	4	60.05		4532.54	4400.72	1.5
1	Cr-release	2022-03-29 15:06:45	0	1313	1	5	5	60.05		819.43	687.55	3.73
1	Cr-release	2022-03-29 15:06:45	0	1313	1	6	6	60.05		759.96	641.82	3.87
1	Cr-release	2022-03-29 15:06:45	0	1313	1	7	7	60.05		719.38	573.23	4.09
1	Cr-release	2022-03-29 15:06:45	0	1313	1	8	8	60.05		708.79	628.09	4.02
1	Cr-release	2022-03-29 15:06:45	0	1313	1	9	9	60.05		672	574.42	4.16
1	Cr-release	2022-03-29 15:06:45	0	1313	1	10	10	60.05		751.37	642.84	3.91
1	Cr-release	2022-03-29 15:08:25	0	1313	2	1	1	60.05		3403.91	3287.08	1.74
1	Cr-release	2022-03-29 15:08:25	0	1313	2	2	2	60.05		3540.36	3442.75	1.71
1	Cr-release	2022-03-29 15:08:25	0	1313	2	3	3	60.05		3238.68	3125.89	1.79
1	Cr-release	2022-03-29 15:08:25	0	1313	2	4	4	60.05		3187.05	3047.3	1.8
1	Cr-release	2022-03-29 15:08:25	0	1313	2	5	5	60.05		3548.63	3379.41	1.7
1	Cr-release	2022-03-29 15:08:25	0	1313	2	6	6	60.05		3126.9	3003.49	1.82
1	Cr-release	2022-03-29 15:08:25	0	1313	2	7	7	60.05		2665	2510.68	1.98
1	Cr-release	2022-03-29 15:08:25	0	1313	2	8	8	60.05		2716.6	2664.41	1.95
1	Cr-release	2022-03-29 15:08:25	0	1313	2	9	9	60.05		2416	2305.46	2.08
1	Cr-release	2022-03-29 15:08:25	0	1313	2	10	10	60.05		1903.83	1772.77	2.35
1	Cr-release	2022-03-29 15:10:15	0	1313	3	1	1	60.04		2022.73	1915.1	2.28
1	Cr-release	2022-03-29 15:10:15	0	1313	3	2	2	60.04		1852.7	1756.41	2.39
1	Cr-release	2022-03-29 15:10:15	0	1313	3	3	3	60.04		1562.91	1457.83	2.62
1	Cr-release	2022-03-29 15:10:15	0	1313	3	4	4	60.04		1718.15	1596.3	2.49
1	Cr-release	2022-03-29 15:10:15	0	1313	3	5	5	60.04		1415.52	1287.19	2.76
1	Cr-release	2022-03-29 15:10:15	0	1313	3	6	6	60.04		1166.01	1062.09	3.05
1	Cr-release	2022-03-29 15:10:15	0	1313	3	7	7	60.04		1162.4	1025.43	3.1
1	Cr-release	2022-03-29 15:10:15	0	1313	3	8	8	60.04		1056.53	980.29	3.22
1	Cr-release	2022-03-29 15:10:15	0	1313	3	9	9	60.04		1026.8	927.02	3.27
1	Cr-release	2022-03-29 15:10:15	0	1313	3	10	10	60.04		1178.23	1062.93	3.04
1	Cr-release	2022-03-29 15:12:05	0	1313	4	1	1	60.05		847	744.35	3.66
1	Cr-release	2022-03-29 15:12:05	0	1313	4	2	2	60.05		925.5	826.51	3.48
1	Cr-release	2022-03-29 15:12:05	0	1313	4	3	3	60.05		997.52	892.95	3.34
1	Cr-release	2022-03-29 15:12:05	0	1313	4	4	4	60.05		845.63	732.53	3.67
1	Cr-release	2022-03-29 15:12:05	0	1313	4	5	5	60.05		907	790.36	3.52
1	Cr-release	2022-03-29 15:12:05	0	1313	4	6	6	60.05		868.66	768.89	3.59
1	Cr-release	2022-03-29 15:12:05	0	1313	4	7	7	60.05		777.53	647.63	3.9
1	Cr-release	2022-03-29 15:12:05	0	1313	4	8	8	60.05		731.16	650.31	3.95
1	Cr-release	2022-03-29 15:12:05	0	1313	4	9	9	60.05		830.59	732.14	3.69
1	Cr-release	2022-03-29 15:12:05	0	1313	4	10	10	60.05		795.57	686.19	3.79
1	Cr-release	2022-03-29 15:13:53	0	1313	5	1	1	60.05		813.41	711.23	3.74
1	Cr-release	2022-03-29 15:13:53	0	1313	5	2	2	60.05		850.35	751.52	3.65
1	Cr-release	2022-03-29 15:13:53	0	1313	5	3	3	60.05		983.27	879.41	3.37
1	Cr-release	2022-03-29 15:13:53	0	1313	5	4	4	60.05		826.68	699.29	3.72
1	Cr-release	2022-03-29 15:13:53	0	1313	5	5	5	60.05		879.96	751.71	3.58
1	Cr-release	2022-03-29 15:13:53	0	1313	5	6	6	60.05		750.83	637.74	3.89
1	Cr-release	2022-03-29 15:13:53	0	1313	5	7	7	60.05		3884.22	3731.18	1.63
1	Cr-release	2022-03-29 15:13:53	0	1313	5	8	8	60.05		3502.14	3478.69	1.71
1	Cr-release	2022-03-29 15:13:53	0	1313	5	9	9	60.05		3480.88	3379.29	1.72
1	Cr-release	2022-03-29 15:13:53	0	1313	5	10	10	60.05		3192.37	3040.84	1.8
1	Cr-release	2022-03-29 15:15:42	0	1313	6	1	1	60.04		3252.51	3137.97	1.78
1	Cr-release	2022-03-29 15:15:42	0	1313	6	2	2	60.04		3499.25	3403.87	1.72
1	Cr-release	2022-03-29 15:15:42	0	1313	6	3	3	60.04		3016.32	2908.81	1.85
1	Cr-release	2022-03-29 15:15:42	0	1313	6	4	4	60.04		2995.79	2859.31	1.86
1	Cr-release	2022-03-29 15:15:42	0	1313	6	5	5	60.04		3305.68	3142.27	1.77
1	Cr-release	2022-03-29 15:15:42	0	1313	6	6	6	60.04		2212.71	2095.65	2.17
1	Cr-release	2022-03-29 15:15:42	0	1313	6	7	7	60.04		2480.91	2329.64	2.06
1	Cr-release	2022-03-29 15:15:42	0	1313	6	8	8	60.04		2367.25	2309.79	2.1
1	Cr-release	2022-03-29 15:15:42	0	1313	6	9	9	60.04		1868.25	1763.15	2.37
1	Cr-release	2022-03-29 15:15:42	0	1313	6	10	10	60.04		1887.03	1757.84	2.36
1	Cr-release	2022-03-29 15:17:30	0	1313	7	1	1	60.04		2003.1	1896.41	2.29
1	Cr-release	2022-03-29 15:17:30	0	1313	7	2	2	60.04		1257.6	1159.37	2.94
1	Cr-release	2022-03-29 15:17:30	0	1313	7	3	3	60.04		1497.67	1392.4	2.68
1	Cr-release	2022-03-29 15:17:30	0	1313	7	4	4	60.04		1608.87	1487.17	2.58
1	Cr-release	2022-03-29 15:17:30	0	1313	7	5	5	60.04		1146.69	1024.89	3.09
1	Cr-release	2022-03-29 15:17:30	0	1313	7	6	6	60.04		1221.06	1116.85	2.97
1	Cr-release	2022-03-29 15:17:30	0	1313	7	7	7	60.04		1253.93	1117.21	2.97
1	Cr-release	2022-03-29 15:17:30	0	1313	7	8	8	60.04		950.28	873.15	3.41
1	Cr-release	2022-03-29 15:17:30	0	1313	7	9	9	60.04		1152.61	1052.52	3.07
1	Cr-release	2022-03-29 15:17:30	0	1313	7	10	10	60.04		1190	1074.29	3.03
1	Cr-release	2022-03-29 15:19:19	0	1313	8	1	1	60.04		890.9	788.86	3.55
1	Cr-release	2022-03-29 15:19:19	0	1313	8	2	2	60.04		1029.86	931.68	3.28
1	Cr-release	2022-03-29 15:19:19	0	1313	8	3	3	60.04		1024.04	919.52	3.29
1	Cr-release	2022-03-29 15:19:19	0	1313	8	4	4	60.04		772.94	659.76	3.87
1	Cr-release	2022-03-29 15:19:19	0	1313	8	5	5	60.04		941	822.35	3.45
1	Cr-release	2022-03-29 15:19:19	0	1313	8	6	6	60.04		951	850.34	3.41
1	Cr-release	2022-03-29 15:19:19	0	1313	8	7	7	60.04		821.66	691.68	3.78
1	Cr-release	2022-03-29 15:19:19	0	1313	8	8	8	60.04		1071	997.49	3.19
1	Cr-release	2022-03-29 15:19:19	0	1313	8	9	9	60.04		1034.37	935.7	3.26
1	Cr-release	2022-03-29 15:19:19	0	1313	8	10	10	60.04		886	775.62	3.56
1	Cr-release	2022-03-29 15:21:07	0	1313	9	1	1	60.05		871.81	772.69	3.6
1	Cr-release	2022-03-29 15:21:07	0	1313	9	2	2	60.05		888.75	793.17	3.56
1	Cr-release	2022-03-29 15:21:07	0	1313	9	3	3	60.05		92	0	0	I
1	Cr-release	2022-03-29 15:21:07	0	1313	9	4	4	60.05		112	3.65	36.73	I
1	Cr-release	2022-03-29 15:21:07	0	1313	9	5	5	60.05		110.01	5.89	31.99	I
1	Cr-release	2022-03-29 15:21:07	0	1313	9	6	6	60.05		92.91	2.85	59.42	I
1	Cr-release	2022-03-29 15:21:07	0	1313	9	7	7	60.05		99.83	0	0	I
1	Cr-release	2022-03-29 15:21:07	0	1313	9	8	8	60.05		93	2.84	60.56	I
1	Cr-release	2022-03-29 15:21:07	0	1313	9	9	9	60.05		116	22.15	21.29	I
1	Cr-release	2022-03-29 15:21:07	0	1313	9	10	10	60.05		107.98	9.86	31.87	I
