# Supplementary material for: Pharmacologic inhibition of dipeptidyl peptidase 1 (cathepsin C) does not block in vitro granzyme-mediated target cell killing by CD8 T or NK cells
Source: Front Pharmacol. 2024 Jul 3;15:1396710. doi: 10.3389/fphar.2024.1396710 (PMC11251990; doi:10.3389/fphar.2024.1396710)
Supplement: Supplementary file 1 [file DataSheet2.zip › Fig data incl supp. Brens paper/Figure 3B-D CART 51Cr/D222505 D5 CART mCD19 OTI Brens.xlsx]

## Sheet: EL4 +pep
EL4 +pep
Total	4830.55						% spont
	4963.98		4906.14		Total/Spon		8.92352
	4960.07				4906.14
	4869.95
spont	435.71		437.8
	439.1
	416.56
	468.01
	418.85
	448.57
DMSO			%		Average	Sdev	Sdev/1.7
2.5	3837.72	3399.92	69.2993	2.5	69.7523	1.64633	0.968432
	3792.61	3354.81	68.3799	1.25	51.2024	2.03373	1.19631
	3949.5	3511.7	71.5777	0.63	35.0762	2.64816	1.55774
1.25	3049.23	2611.43	53.2278	0.31	21.1707	2.83601	1.66824
	2950.67	2512.87	51.2189	0.15	10.9809	1.4252	0.838355
	2849.68	2411.88	49.1605	0.075	6.24408	2.35531	1.38548
0.625	2238.27	1800.47	36.6983	0.038	3.44365	1.36113	0.800663
	2229.03	1791.23	36.51	0.019	2.01156	0.764429	0.449664
	2008.76	1570.96	32.0203
0.31	1552.97	1115.17	22.7301
	1560.56	1122.76	22.8848
	1315.86	878.06	17.8972
0.15	1024.64	586.84	11.9613
	1008.65	570.85	11.6354
	896.33	458.53	9.34605
0.075	777.57	339.77	6.92541
	785.41	347.61	7.08521
	669.45	231.65	4.72164
0.038	674.88	237.08	4.83231
	603.96	166.16	3.38678
	541.41	103.61	2.11184
0.019	493.29	55.49	1.13103
	555.47	117.67	2.39842
	560.71	122.91	2.50523
2.5 +EGTA	477.66	39.86	0.812452
	473.16	35.36	0.72073
Brenso	461.39	23.59	0.480826
2.5	1661.71	1223.91	24.9465
	1658.63	1220.83	24.8837		Average	Sdev	Sdev/1.7
	1649.56	1211.76	24.6989	2.5	24.843	0.128743	0.0757311
1.25	1040.68	602.88	12.2883	1.25	12.9303	0.567344	0.333732
	1093.46	655.66	13.3641	0.63	6.61084	2.05513	1.2089
	1082.4	644.6	13.1386	0.31	2.75689	1.25371	0.737477
0.625	648.4	210.6	4.29258	0.15	0.995284	0.527341	0.310201
	797.46	359.66	7.33082	0.075	0.420698	0.532896	0.313468
	840.55	402.75	8.20911	0.038	0.230528	0.897088	0.527699
0.31	555.12	117.32	2.39129	0.019	-2.08718	0.204923	0.120543
	522.51	84.71	1.72661
	641.54	203.74	4.15276
0.15	488.78	50.98	1.03911
	459.75	21.95	0.447399
	511.36	73.56	1.49935
0.075	488.22	50.42	1.02769
	439.26	1.46	0.0297586
	447.84	10.04	0.204642
0.038	465.57	27.77	0.566026
	482.52	44.72	0.911511
	399.24	-38.56	-0.785954
0.019	328.79	-109.01	-2.22191
	330.44	-107.36	-2.18828
	346.97	-90.83	-1.85135
2.5 +EGTA	467.72	29.92	0.609848
	484.47	46.67	0.951257
	489.01	51.21	1.04379

## Sheet: EL4 mCD19
mCD19
Total	3927.73						% spont
	3936.81		3996.78		Total/Spon		9.48562
	4120.79				3996.78
	4001.81
spont	372.82		379.12
	421.7
	352.05
	378.3
	379.81																					Average	Sdev	Sdev/1.7
	370.04																				B6	#DIV/0!	#DIV/0!	#DIV/0!
																					GzmA	#DIV/0!	#DIV/0!	#DIV/0!
DMSO			%		Average	Sdev	Sdev/1.7														GzmB	#DIV/0!	#DIV/0!	#DIV/0!
5	2433.86	2054.74	51.4098	5	51.1846	1.7958	1.05636														GzmAB	#DIV/0!	#DIV/0!	#DIV/0!
	2491.71	2112.59	52.8572	2.5	31.1431	1.03755	0.610323														GzmAK	#DIV/0!	#DIV/0!	#DIV/0!
	2349.01	1969.89	49.2869	1.25	15.0071	1.19468	0.70275
2	1609.05	1229.93	30.773	0.63	8.44454	0.658133	0.387137
	1670.68	1291.56	32.315	0.31	3.76102	1.06631	0.627242
	1591.8	1212.68	30.3414	0.15	1.61155	1.22061	0.718008
1	1032.92	653.8	16.3581	0.075	0.983541	0.228313	0.134302
	961.56	582.44	14.5727	0.038	0.212838	0.669517	0.393833
	942.28	563.16	14.0903
0.6	742.19	363.07	9.08405
	689.64	310.52	7.76924
	718.06	338.94	8.48032
0.3	564	184.88	4.62572
	481.82	102.7	2.56957
	542.5	163.38	4.08779
0.15	445.99	66.87	1.67309
	448.34	69.22	1.73189
	436.26	57.14	1.42965
0.075	422.56	43.44	1.08687
	407.97	28.85	0.72183
	424.76	45.64	1.14192
0.038	402.76	23.64	0.591475
	403.39	24.27	0.607238
	356.73	-22.39	-0.5602
+EGTA	555.44	176.32	4.41155
	482.62	103.5	2.58958
Brenso	536.92	157.8	3.94817
5	859.69	480.57	12.0239
	923.61	544.49	13.6232		Average	Sdev	Sdev/1.7
	875.31	496.19	12.4147	5	12.6873	0.833752	0.490442
2	640.56	261.44	6.54126	2.5	6.90655	0.380497	0.223822
	670.91	291.79	7.30062	1.25	2.50977	0.298219	0.175423
	654.01	274.89	6.87778	0.63	0.839591	0.195567	0.11504
1	467.92	88.8	2.22179	0.31	-0.787299	1.08148	0.636165
	478.65	99.53	2.49025	0.15	-0.937754	0.388857	0.228739
	491.72	112.6	2.81726	0.075	-1.24917	0.417991	0.245877
0.6	407.35	28.23	0.706318	0.038	-1.92913	0.327478	0.192634
	421.65	42.53	1.06411
	409.03	29.91	0.748351
0.3	308	-71.12	-1.77943
	393.73	14.61	0.365544
	341.23	-37.89	-0.948012
0.15	349.61	-29.51	-0.738343
	351.58	-27.54	-0.689054
	323.73	-55.39	-1.38586
0.075	348.12	-31	-0.775623
	322.96	-56.16	-1.40513
	316.5	-62.62	-1.56676
0.038	316.9	-62.22	-1.55675
	296.85	-82.27	-2.0584
	292.3	-86.82	-2.17225
=+EGTA	556.11	176.99	4.42831
	503.52	124.4	3.1125
	485.7	106.58	2.66664
B6.GzmAB KO			%		Average	Sdev	Sdev/1.7
10	2058	2058	51.4914	2.5	54.8774	3.71254	2.18385
	2170	2170	54.2936	1.25	43.2598	2.03141	1.19495
	2352	2352	58.8473	0.625	37.5218	1.56197	0.918807
5	1641	1641	41.058	0.3125	28.5646	1.10354	0.649138
	1745	1745	43.6601	0.16	20.383	1.3507	0.794529
	1801	1801	45.0612	0.08	16.997	0.469641	0.276259
2	1571	1571	39.3066
	1455	1455	36.4043
	1473	1473	36.8546
1	1153	1153	28.8482
	1179	1179	29.4987
	1093	1093	27.347
0.6	877	877	21.9426
	783	783	19.5907
	784	784	19.6158
0.3	751	751	18.7901
	647	647	16.188
	640	640	16.0129
B6.GzmAK KO			%		Average	Sdev	Sdev/1.7
10	2813	2813	70.3816	2.5	68.6051	2.51225	1.47779
	2671	2671	66.8287	1.25	62.9006	1.54619	0.909526
	2887			0.625	57.1376	1.60331	0.943121
5	2467	2467	61.7246	0.3125	45.9703	1.95194	1.1482
	2584	2584	64.652	0.16	36.3626	0.739823	0.43519
	2491	2491	62.3251	0.08	29.3903	5.11197	3.00704
2	2234	2234	55.8949
	2261	2261	56.5705
	2356	2356	58.9474
1	1752	1752	43.8352
	1905	1905	47.6633
	1855	1855	46.4123
0.6	1421	1421	35.5536
	1460	1460	36.5294
	1479	1479	37.0047
0.3	1116	1116	27.9224
	1245	1245	31.15
	1163	1163	29.0984

## Sheet: Sheet1
3927.73
3936.81
4120.79
4001.81
372.82
421.7
352.05
378.3
379.81
370.04
555.44
482.62
536.92
2433.86
2491.71
2349.01
1609.05
1670.68
1591.8
1032.92
961.56
942.28
742.19
689.64
718.06
564
481.82
542.5
445.99
448.34
436.26
422.56
407.97
424.76
402.76
403.39
356.73
556.11
503.52
485.7
1104.5
1040.47
1130.07
652.91
748.73
736.47
518.87
584.37
544.03
457.79
484.92
396.6
362.16
411.35
402.47
363.68
377.86
349.31
333.74
381.1
337.36
345.17
263.85
271.55
10.18
13.36
4830.55
4963.98
4960.07
4869.95
435.71
439.1
416.56
468.01
418.85
448.57
477.66
473.16
461.39
3837.72
3792.61
3949.5
3049.23
2950.67
2849.68
2238.27
2229.03
2008.76
1552.97
1560.56
1315.86
1024.64
1008.65
896.33
777.57
785.41
669.45
674.88
603.96
541.41
493.29
555.47
560.71
467.72
484.47
489.01
1661.71
1658.63
1649.56
1040.68
1093.46
1082.4
648.4
797.46
840.55
555.12
522.51
641.54
488.78
459.75
511.36
488.22
439.26
447.84
465.57
482.52
399.24
328.79
330.44
346.97
