# Supplementary material for: Pharmacologic inhibition of dipeptidyl peptidase 1 (cathepsin C) does not block in vitro granzyme-mediated target cell killing by CD8 T or NK cells
Source: Front Pharmacol. 2024 Jul 3;15:1396710. doi: 10.3389/fphar.2024.1396710 (PMC11251990; doi:10.3389/fphar.2024.1396710)
Supplement: Supplementary file 1 [file DataSheet2.zip › Fig data incl supp. Brens paper/Figure 3B-D CART 51Cr/D221105 D5 CART mCD19 OTI Brens.xlsx]

## Sheet: EL4 +pep
EL4+pep
Total	3593.52						% spont
	3925.84		3780.86		Total/Spon		6.85479
	3824.04				3780.86
	3780.03
spont	259.52		259.17
	240.48
	301.47
	243.2
	277.98																					Average	Sdev	Sdev/1.7
	232.37																				B6	#DIV/0!	#DIV/0!	#DIV/0!
																					GzmA	#DIV/0!	#DIV/0!	#DIV/0!
DMSO			%		Average	Sdev	Sdev/1.7														GzmB	#DIV/0!	#DIV/0!	#DIV/0!
2.5	3132.43	2873.26	75.9949	2.5	77.2181	4.47565	2.63274														GzmAB	#DIV/0!	#DIV/0!	#DIV/0!
	3037.39	2778.22	73.4812	1.25	68.7533	0.740439	0.435553														GzmAK	#DIV/0!	#DIV/0!	#DIV/0!
	3366.21	3107.04	82.1782	0.63	54.704	2.06338	1.21375
1.25	2874.45	2615.28	69.1716	0.31	35.5426	1.81932	1.07019
	2875.14	2615.97	69.1899	0.15	20.9521	1.52528	0.897223
	2826.31	2567.14	67.8984	0.075	10.987	5.39025	3.17073
0.625	2309.85	2050.68	54.2385	0.038	7.41128	2.1133	1.24312
	2259.74	2000.57	52.9131	0.019	3.82955	1.08372	0.63748
	2412.76	2153.59	56.9604	2.5+EGTA	1.83107	0.458374	0.269632
0.31	1617.76	1358.59	35.9334
	1663.18	1404.01	37.1347
	1528.01	1268.84	33.5596
.15	1068.91	809.74	21.4168
	1098.18	839.01	22.191
	986.93	727.76	19.2485
0.075	702.97	443.8	11.7381
	694.57	435.4	11.5159
	626.18	367.01	9.70706
0.038	603.02	343.85	9.0945
	565.41	306.24	8.09975
	449.71	190.54	5.0396
0.019	415.8	156.63	4.14271
	437.71	178.54	4.72221
	358.37	99.2	2.62374
2.5+ EGTA	331.2	72.03	1.90512
	344.16	84.99	2.2479
Brenso	309.84	50.67	1.34017
2.5	2039.58	1780.41	47.0901
	1924.7	1665.53	44.0516		Average	Sdev	Sdev/1.7
	1903.26	1644.09	43.4846	2.5	44.8754	1.9388	1.14047
1.25	1272.9	1013.73	26.8122	1.25	29.8701	2.76683	1.62754
	1416.03	1156.86	30.5978	0.63	18.3711	0.946644	0.55685
	1476.62	1217.45	32.2004	0.31	9.4081	0.756008	0.444711
0.625	912.46	653.29	17.2789	0.15	4.9167	0.90309	0.53123
	972.93	713.76	18.8783	0.075	2.08119	0.389778	0.229281
	975.87	716.7	18.956	0.038	1.17213	1.14691	0.67465
0.31	593.24	334.07	8.83583	0.019	0.627106	0.608214	0.357773
	604.11	344.94	9.12333	2.5+EGTA	-0.475289	0.148085	0.0871086
	647.28	388.11	10.2651
.15	412.03	152.86	4.043
	442.94	183.77	4.86054
	480.22	221.05	5.84656
0.075	322.52	63.35	1.67555
	339.14	79.97	2.11513
	351.91	92.74	2.45288
0.038	350.7	91.53	2.42088
	294.32	35.15	0.929683
	265.44	6.27	0.165835
0.019	262.97	3.8	0.100506
	277.62	18.45	0.487985
	308.05	48.88	1.29283
2.5+ EGTA	240.49	-18.68	-0.494068
	247.12	-12.05	-0.318711
	235.99	-23.18	-0.613088
B6.GzmAB KO			%		Average	Sdev	Sdev/1.7
10	2058	2058	54.4321	2.5	58.0115	3.92457	2.30857
	2170	2170	57.3944	1.25	45.7304	2.14743	1.26319
	2352	2352	62.2081	0.625	39.6647	1.65118	0.97128
5	1641	1641	43.4029	0.3125	30.196	1.16656	0.686211
	1745	1745	46.1536	0.16	21.5471	1.42784	0.839905
	1801	1801	47.6347	0.08	17.9677	0.496463	0.292037
2	1571	1571	41.5514
	1455	1455	38.4833
	1473	1473	38.9594
1	1153	1153	30.4957
	1179	1179	31.1834
	1093	1093	28.9088
0.6	877	877	23.1958
	783	783	20.7096
	784	784	20.736
0.3	751	751	19.8632
	647	647	17.1125
	640	640	16.9274
B6.GzmAK KO			%		Average	Sdev	Sdev/1.7
10	2813	2813	74.4011	2.5	72.5232	2.65572	1.56219
	2671	2671	70.6453	1.25	66.4929	1.6345	0.96147
	2887			0.625	60.4008	1.69487	0.996983
5	2467	2467	65.2497	0.3125	48.5957	2.06342	1.21378
	2584	2584	68.3443	0.16	38.4393	0.782075	0.460044
	2491	2491	65.8845	0.08	31.0688	5.40391	3.17877
2	2234	2234	59.0871
	2261	2261	59.8012
	2356	2356	62.3139
1	1752	1752	46.3387
	1905	1905	50.3854
	1855	1855	49.0629
0.6	1421	1421	37.5841
	1460	1460	38.6156
	1479	1479	39.1181
0.3	1116	1116	29.5171
	1245	1245	32.929
	1163	1163	30.7602

## Sheet: EL4 mCD19
mCD19
Total	3973.23						% spont
	4275.55		3966.49		Total/Spon		7.43374
	3757.16				3966.49
	3860
spont	313.9		294.858
	268.66
	293.69
	314.34
	270.21																					Average	Sdev	Sdev/1.7
	308.35																				B6	#DIV/0!	#DIV/0!	#DIV/0!
																					GzmA	#DIV/0!	#DIV/0!	#DIV/0!
DMSO			%		Average	Sdev	Sdev/1.7														GzmB	#DIV/0!	#DIV/0!	#DIV/0!
5	2904.31	2609.45	65.7875	5	61.6134	3.62942	2.13495														GzmAB	#DIV/0!	#DIV/0!	#DIV/0!
	2643.1	2348.24	59.2021	2.5	40.8154	2.25977	1.32928														GzmAK	#DIV/0!	#DIV/0!	#DIV/0!
	2668.82	2373.96	59.8505	1.25	22.0965	0.929756	0.546915
2	1858.87	1564.01	39.4307	0.63	11.7112	0.307655	0.180974
	1865.29	1570.43	39.5925	0.31	5.72156	0.730922	0.429954
	2017.23	1722.37	43.4231	0.15	3.33473	1.61609	0.950644
1	1131.29	836.432	21.0875	0.075	1.18379	0.467355	0.274915
	1178.73	883.872	22.2835	0.039	0.500065	0.598465	0.352038
	1203.92	909.062	22.9186	5+ EGTA	4.39402	0.737178	0.433634
0.6	746.48	451.622	11.3859
	760.92	466.062	11.75
	770.74	475.882	11.9976
0.3	499.03	204.172	5.14742
	511.94	217.082	5.4729
	554.44	259.582	6.54438
0.15	428.44	133.582	3.36776
	416.53	121.672	3.06749
	436.42	141.562	3.56894
0.075	359.74	64.8817	1.63575
	342.98	48.1217	1.21321
	322.72	27.8617	0.702427
0.038	338.78	43.9217	1.10732
	313.98	19.1217	0.482081
	291.32	-3.53833	-0.0892058
5+ EGTA	440.83	145.972	3.68013
	467.38	172.522	4.34948
	499.23	204.372	5.15246
Brenso
5	1394.2	1099.34	27.7158
	1560.2	1265.34	31.9008		Average	Sdev	Sdev/1.7
	1471.7	1176.84	29.6696	5	29.7621	2.09406	1.2318
2	867.37	572.512	14.4337	2.5	15.9475	1.32637	0.780215
	949.44	654.582	16.5028	1.25	8.75834	1.23476	0.726327
	965.43	670.572	16.9059	0.63	3.79232	0.530661	0.312154
1	604.88	310.022	7.81603	0.31	1.9919	0.540158	0.31774
	697.7	402.842	10.1561	0.15	1.12404	1.14593	0.674079
	624.19	329.332	8.30286	0.075	0.883864	0.331956	0.195268
0.6	457.85	162.992	4.10922	0.039	0.228456	0.456369	0.268453
	457.01	162.152	4.08804	5+ EGTA	2.35948	0.555703	0.326884
	420.98	126.122	3.17968
0.3	377.96	83.1017	2.0951
	392.95	98.0917	2.47301
	350.69	55.8317	1.40759
0.15	358.4	63.5417	1.60196
	287.58	-7.27833	-0.183496
	372.35	77.4917	1.95366
0.075	323.01	28.1517	0.709738
	345.1	50.2417	1.26665
	321.64	26.7817	0.675199
0.038	323.47	28.6117	0.721336
	300.55	5.69167	0.143494
	287.74	-7.11833	-0.179462
5+ EGTA	404.32	109.462	2.75966
	363.28	68.4217	1.72499
	397.74	102.882	2.59377

## Sheet: Sheet1
3973.23
4275.55
3757.16
3860
313.9
268.66
293.69
314.34
270.21
308.35
440.83
467.38
499.23
2904.31
2643.1
2668.82
1858.87
1865.29
2017.23
1131.29
1178.73
1203.92
746.48
760.92
770.74
499.03
511.94
554.44
428.44
416.53
436.42
359.74
342.98
322.72
338.78
313.98
291.32
404.32
363.28
397.74
1394.2
1560.2
1471.7
867.37
949.44
965.43
604.88
697.7
624.19
457.85
457.01
420.98
377.96
392.95
350.69
358.4
287.58
372.35
323.01
345.1
321.64
323.47
300.55
287.74
17.76
0.05
3593.52
3925.84
3824.04
3780.03
259.52
240.48
301.47
243.2
277.98
232.37
331.2
344.16
309.84
3132.43
3037.39
3366.21
2874.45
2875.14
2826.31
2309.85
2259.74
2412.76
1617.76
1663.18
1528.01
1068.91
1098.18
986.93
702.97
694.57
626.18
603.02
565.41
449.71
415.8
437.71
358.37
240.49
247.12
235.99
2039.58
1924.7
1903.26
1272.9
1416.03
1476.62
912.46
972.93
975.87
593.24
604.11
647.28
412.03
442.94
480.22
322.52
339.14
351.91
350.7
294.32
265.44
262.97
277.62
308.05
