# Supplementary material for: Pharmacologic inhibition of dipeptidyl peptidase 1 (cathepsin C) does not block in vitro granzyme-mediated target cell killing by CD8 T or NK cells
Source: Front Pharmacol. 2024 Jul 3;15:1396710. doi: 10.3389/fphar.2024.1396710 (PMC11251990; doi:10.3389/fphar.2024.1396710)
Supplement: Supplementary file 1 [file DataSheet2.zip › Fig data incl supp. Brens paper/Figure 3B-D CART 51Cr/D22 Brens huCART pooled.xlsx]

## Sheet: pooled huCART CD19
																			3/3//22	2022-03-07	2022-03-21	2022-03-29
																	EL4-htCD19
																	hu CART								Average	SD	SD/2
																	DMSO	5	84.21	36.23	61.98	71.16			63.395	9.22774	4.61387
																		2.5	79.94	21.38	50.72	52.8			51.21	19.1909	9.59544
																		1.25	65.38	12.46	25.38	33.62			34.21	22.4577	11.2289
																		0.63	49.37	5.72	20.17	23.23			24.6225	18.4838	9.24189
																		0.31	29.65	2.46	11.87	11.24			13.805	13.0178	6.50892
																		0.16	17.93	1.13	6.39	8.1			8.3875	6.95086	3.47543				%inhibition at 2.5:1
																		0.08	10.72	-0.62	3.84	5.44			4.845	3.73352	1.86676
																		0.04			2.85	3.13			2.99	0.19799	0.141421
																															DMSO	51.21	100
																															Brens	53.03
																	+brens	5	72.36	40.99	72.51	72.59			64.6125	22.1819	11.091
																		2.5	60.96	28.02	56.86	66.26			53.025	23.2921	11.646
																		1.25	40.09	15.84	47.15	45.78			37.215	17.1473	8.57367
																		0.63	24.12	8.95	32.62	33.37			24.765	10.7268	5.3634
																		0.31	13.74	5.41	23.72	20.39			15.815	5.8902	2.9451
																		0.16	9.11	2.72	11.59	13.04			9.115	4.51841	2.25921
																		0.08	3.56	1.97	7.13	10.6			5.815	1.1243	0.56215
																		0.04			1.26	7.21			4.235	4.20729	3.0052
