# Supplementary material for: Pharmacologic inhibition of dipeptidyl peptidase 1 (cathepsin C) does not block in vitro granzyme-mediated target cell killing by CD8 T or NK cells
Source: Front Pharmacol. 2024 Jul 3;15:1396710. doi: 10.3389/fphar.2024.1396710 (PMC11251990; doi:10.3389/fphar.2024.1396710)
Supplement: Supplementary file 1 [file DataSheet2.zip › Fig data incl supp. Brens paper/Figure 3B-D CART 51Cr/D222405 D4 CART mCD19 OTI Brens.xlsx]

## Sheet: EL4 +pep
EL4 +pep
Total	3523.78						% spont
	3539.35		3544.42		Total/Spon		7.18755
	3568.34				3544.42
	3546.2
spont	260.8		254.757
	278.76
	240.42
	273.07
	261.78
	213.71
DMSO			%		Average	Sdev	Sdev/1.7
2.5	2877.79	2623.03	74.0046	2.5	72.3854	3.02821	1.7813
	2696.57	2441.81	68.8918	1.25	68.1177	0.721013	0.424125
	2886.83	2632.07	74.2597	0.63	63.9669	3.54599	2.08588
1.25	2675.52	2420.76	68.2979	0.31	50.094	1.9109	1.12406
	2690.89	2436.13	68.7316	0.15	33.1638	2.76233	1.6249
	2640.99	2386.23	67.3237	0.075	19.8729	6.67474	3.92632
0.625	2517.54	2262.78	63.8408	0.038	9.95189	0.844151	0.496559
	2649.87	2395.11	67.5742	0.019	6.44525	1.29689	0.762875
	2398.62	2143.86	60.4856
0.31	2102.89	1848.13	52.1421
	2019.2	1764.44	49.7809
	1968.8	1714.04	48.359
.15	1533.6	1278.84	36.0805
	1418.16	1163.4	32.8235
	1338.9	1084.14	30.5873
0.075	974.55	719.793	20.3078
	961.19	706.433	19.9309
	941.67	686.913	19.3801
0.038	631.34	376.583	10.6247
	617.22	362.463	10.2263
	573.92	319.163	9.00468
0.019	535.1	280.343	7.90943
	466.9	212.143	5.98528
	447.61	192.853	5.44104
Brenso
2.5	1089.75	834.993	23.558
	1231.59	976.833	27.5598		Average	Sdev	Sdev/1.7
	977.28	722.523	20.3848	2.5	23.8342	3.59544	2.11496
1.25	850.3	595.543	16.8023	1.25	16.1101	0.687883	0.404637
	825.46	570.703	16.1015	0.63	9.12308	1.22244	0.719083
	801.54	546.783	15.4266	0.31	5.21844	0.704777	0.414574
0.625	604.48	349.723	9.86688	0.15	3.54511	1.2482	0.734237
	528.11	273.353	7.71222	0.075	1.26377	0.792464	0.466155
	601.76	347.003	9.79014	0.038	1.15515	0.288483	0.169696
0.31	410.88	156.123	4.40477	0.019	0.313545	0.476854	0.280503
	454.59	199.833	5.63797
	453.69	198.933	5.61258
.15	338.77	84.0133	2.3703
	426.86	172.103	4.85562
	375.6	120.843	3.4094
0.075	316.57	61.8133	1.74396
	267.13	12.3733	0.349094
	314.95	60.1933	1.69826
0.038	291.29	36.5333	1.03073
	288.42	33.6633	0.949756
	307.39	52.6333	1.48496
0.019	253.37	-1.38667	-0.0391226
	259.14	4.38333	0.123669
	285.1	30.3433	0.856088

## Sheet: EL4 mCD19
mCD19
Total	3300.29						% spont
	3362.04		3397.83		Total/Spon		9.40305
	3465.77				3397.83
	3463.23
spont	394.52		319.5
	330.9
	299.42
	301.13
	272.34																					Average	Sdev	Sdev/1.7
	318.69																				B6	#DIV/0!	#DIV/0!	#DIV/0!
																					GzmA	#DIV/0!	#DIV/0!	#DIV/0!
DMSO			%		Average	Sdev	Sdev/1.7														GzmB	#DIV/0!	#DIV/0!	#DIV/0!
10	2829.81	2510.31	73.8797	10	75.2132	1.55485	0.914618														GzmAB	#DIV/0!	#DIV/0!	#DIV/0!
	2933.15	2613.65	76.9211	5	70.535	1.54942	0.911426														GzmAK	#DIV/0!	#DIV/0!	#DIV/0!
	2862.4	2542.9	74.8389	2.5	58.2128	2.44445	1.43791
5	2765.62	2446.12	71.9906	1.25	38.6111	0.792775	0.466338
	2660.82	2341.32	68.9063	0.63	20.1899	0.37634	0.221376
	2722.04	2402.54	70.708	0.31	10.7089	5.6251	3.30888
2	2366.46	2046.96	60.2431	0.15	5.53627	0.981048	0.577087
	2320.68	2001.18	58.8958	0.075	2.66817	0.547053	0.321796
	2205.28	1885.78	55.4995
1	1642.95	1323.45	38.9498
	1650.71	1331.21	39.1782
	1600.66	1281.16	37.7052
0.6	1017.97	698.47	20.5563
	992.42	672.92	19.8044
	1006.17	686.67	20.2091
0.3	668.46	348.96	10.2701
	651.08	331.58	9.75857
	730.57	411.07	12.098
0.15	481.81	162.31	4.77687
	495.78	176.28	5.18801
	545.25	225.75	6.64394
0.075	415.67	96.17	2.83033
	389.44	69.94	2.05837
	425.37	105.87	3.11581
Brenso
10	859.69	540.19	15.8981
	923.61	604.11	17.7793		Average	Sdev	Sdev/1.7
	875.31	555.81	16.3578	10	16.6784	0.980721	0.576895
5	640.56	321.06	9.44896	5	9.87865	0.447569	0.263276
	670.91	351.41	10.3422	2.5	4.70682	0.350787	0.206345
	654.01	334.51	9.84481	1.25	2.74224	0.230041	0.135318
2	467.92	148.42	4.36808	0.63	0.828567	1.27212	0.748305
	478.65	159.15	4.68387	0.31	0.651592	0.457402	0.26906
	491.72	172.22	5.06853	0.15	0.28528	0.491672	0.289219
1	407.35	87.85	2.58547	0.075	-0.514544	0.385204	0.22659
	421.65	102.15	3.00633
	409.03	89.53	2.63492
0.6	308	-11.5	-0.338451
	393.73	74.23	2.18463
	341.23	21.73	0.639525
0.3	349.61	30.11	0.886153
	351.58	32.08	0.944131
	323.73	4.23	0.124491
0.15	348.12	28.62	0.842302
	322.96	3.46	0.10183
	316.5	-3	-0.0882916
0.075	316.9	-2.6	-0.0765194
	296.85	-22.65	-0.666601
	292.3	-27.2	-0.80051
B6.GzmAB KO			%		Average	Sdev	Sdev/1.7
10	2058	2058	60.568	2.5	64.551	4.36697	2.56881
	2170	2170	63.8642	1.25	50.8854	2.3895	1.40559
	2352	2352	69.2206	0.625	44.136	1.83731	1.08077
5	1641	1641	48.2955	0.3125	33.5999	1.29806	0.763565
	1745	1745	51.3563	0.16	23.9761	1.58879	0.934585
	1801	1801	53.0044	0.08	19.9931	0.552427	0.324957
2	1571	1571	46.2354
	1455	1455	42.8214
	1473	1473	43.3512
1	1153	1153	33.9334
	1179	1179	34.6986
	1093	1093	32.1676
0.6	877	877	25.8106
	783	783	23.0441
	784	784	23.0735
0.3	751	751	22.1023
	647	647	19.0416
	640	640	18.8355
B6.GzmAK KO			%		Average	Sdev	Sdev/1.7
10	2813	2813	82.7881	2.5	80.6985	2.95509	1.73829
	2671	2671	78.6089	1.25	73.9883	1.81875	1.06985
	2887			0.625	67.2095	1.88593	1.10937
5	2467	2467	72.6051	0.3125	54.0737	2.29602	1.3506
	2584	2584	76.0485	0.16	42.7724	0.870235	0.511903
	2491	2491	73.3114	0.08	34.5711	6.01308	3.5371
2	2234	2234	65.7478
	2261	2261	66.5424
	2356	2356	69.3383
1	1752	1752	51.5623
	1905	1905	56.0652
	1855	1855	54.5936
0.6	1421	1421	41.8208
	1460	1460	42.9686
	1479	1479	43.5277
0.3	1116	1116	32.8445
	1245	1245	36.641
	1163	1163	34.2277

## Sheet: Sheet1
3300.29
3362.04
3465.77
3463.23
394.52
330.9
299.42
301.13
272.34
318.69
2829.81
2933.15
2862.4
2765.62
2660.82
2722.04
2366.46
2320.68
2205.28
1642.95
1650.71
1600.66
1017.97
992.42
1006.17
668.46
651.08
730.57
481.81
495.78
545.25
415.67
389.44
425.37
859.69
923.61
875.31
640.56
670.91
654.01
467.92
478.65
491.72
407.35
421.65
409.03
308
393.73
341.23
349.61
351.58
323.73
348.12
322.96
316.5
316.9
296.85
292.3
3.69
0
3523.78
3539.35
3568.34
3546.2
260.8
278.76
240.42
273.07
261.78
213.71
2877.79
2696.57
2886.83
2675.52
2690.89
2640.99
2517.54
2649.87
2398.62
2102.89
2019.2
1968.8
1533.6
1418.16
1338.9
974.55
961.19
941.67
631.34
617.22
573.92
535.1
466.9
447.61
1089.75
1231.59
977.28
850.3
825.46
801.54
604.48
528.11
601.76
410.88
454.59
453.69
338.77
426.86
375.6
316.57
267.13
314.95
291.29
288.42
307.39
253.37
259.14
285.1
