# Supplementary material for: Pharmacologic inhibition of dipeptidyl peptidase 1 (cathepsin C) does not block in vitro granzyme-mediated target cell killing by CD8 T or NK cells
Source: Front Pharmacol. 2024 Jul 3;15:1396710. doi: 10.3389/fphar.2024.1396710 (PMC11251990; doi:10.3389/fphar.2024.1396710)
Supplement: Supplementary file 1 [file DataSheet2.zip › Fig data incl supp. Brens paper/Figure 3B-D CART 51Cr/D22 Brens D4 moCART + peptide pooled.xlsx]

## Sheet: pooled moCART + pep
																	Day 4
																			2022-05-10	2022-05-24
																	EL4-+SIINFEKL
																	moCART+ peptide								Average	SD	SD/1.4
																	DMSO
																		2.5	72.19	72.39					72.29	0.141421	0.0707107					% Inhibition for 3 x CART experiemtns
																		1.25	64.95	68.12					66.535	2.24153	1.12076					at 2.5:1
																		0.63	58.68	63.97					61.325	3.74059	1.8703
																		0.31	39.78	50.09					44.935	7.29027	3.64514					huCAR T vs EL4huCD19	moCAR T vs EL4moCD19	moCAR T vs EL4/peptide
																		0.16	24.58	33.16					28.87	6.06698	3.03349
																		0.08	13.48	19.87					16.675	4.51841	2.25921				DMSO	51.21	56.08	72.29
																		0.04	7.3	9.95					8.625	1.87383	1.33845				Brens	53.03	3.51	22.16
																				6.45
																															%	103.55	6.25	30.65
																	+brens														%inhib	-3.55	93.75	69.35
																		2.5	20.49	23.83					22.16	2.36174	1.18087
																		1.25	11.51	16.11					13.81	3.25269	1.62635
																		0.63	5.25	9.12					7.185	2.7365	1.36825
																		0.31	3.03	5.22					4.125	1.54856	0.774282				Supp Fig1A
																		0.16	2.65	3.55					3.1	0.636396	0.318198
																		0.08	1.07	1.26					1.165	0.13435	0.0671751
																		0.04	1.54	1.16					1.35	0.268701	0.191929
