# Supplementary material for: Pharmacologic inhibition of dipeptidyl peptidase 1 (cathepsin C) does not block in vitro granzyme-mediated target cell killing by CD8 T or NK cells
Source: Front Pharmacol. 2024 Jul 3;15:1396710. doi: 10.3389/fphar.2024.1396710 (PMC11251990; doi:10.3389/fphar.2024.1396710)
Supplement: Supplementary file 1 [file DataSheet2.zip › Fig data incl supp. Brens paper/Figure 2C huPBMC enzyme/D212607 ASP BLT D4 PBMC vs mo OTI bren.xlsm]

## Sheet: Result Data
Result Data
	1	2	3	4	5	6	7	8	9	10	11	12
A	1.2289	1.23525	0.437956	0.430257	2.02422	1.19377	2.39886e-14	-1.17229	-1.19154	0	1.20438	1.19377
B	1.16592	2.38754	3.94464	2.75087	8.2526	1.19154	1.64234	2.82242	6.0092	1.20189	1.20438	1.2289
C	1.5631	1.59352	1.19377	1.5631	3.20842	0.426288	1.19377	1.5631	8.21268	1.19658	1.20438	1.2289
D	1.20189	1.19377	4.42274	11.2433	2.02422	1.64234	1.19377	2.84672	1.23827	0.363322	1.16592	1.20189
E	1.2289	1.23525	17.8467	1.23525	7.66423	-0.363322	1.2289	0.363322	1.16592	1.59352	1.20438	0.837272
F	1.5631	55.5882	33.3202	1.21557e-14	6.89781	3.58131	1.64234	0.437956	1.55709	1.2289	1.20438	1.2289
G	1.5631	44.2336	22.8064	1.19658	7.66423	5.13841	1.2289	1.64234	1.19377	5.25547	1.20438	0.837272
H	1.20189	44.562	24.3066	1.20438	6.6955	12.1972	1.64234	1.20438	1.20438	1.20438	1.20438	1.64234
		D4 DMSO	D4 Brens																huGzmB	huGzmA	moGzmB	moGzmA
																			44.3	54.3	93.3	91.5
AAD (33ug)
							D4 DMSO	D4 Brens	D7 DMSO	D7Brens
												D4 DMSO	D4 Brens	D7 DMSO	D7Brens
							55.5882	33.3202	410.087	24.2341
							44.2336	22.8064	419.637	26.9683		54.2741	25.7124	311.367	13.0277
							44.562	24.3066	425.865	25.524		33.7148	15.8843	312.561	13.3577
												35.4892	14.8135	320.45	15.6747
							48.128	26.811	418.529	25.5754
							3.8017	3.34515	4.6749	0.804606		41.1594	18.8034	314.792	14.02
	BLT (50ug)											6.70135	3.53368	2.90336	0.848523
	Result Data
		1	2	3	4	5	6	7	8	9	10	11	12
	A	1.60421	1.20189	-0.393996	0.433925	1.23827	1.20749	1.60421	-1.17028	-0.393996	1.17028	1.60421	1.23827
	B	0.433925	2.43079	2.77449	1.93294	2.36686	1.2289	4.10882	2.44576	12.1332	1.17028	0.837272	1.23827
	C	0.433925	1.63775	1.60421	1.63775	2.80079	1.20749	0.430257	3.20842	6.58537	1.23525	1.63775	2.36686
	D	1.17028	4.483	1.17028	6.33794	1.19658	1.20749	2.47655	1.2289	1.16592	5.25321	2.39886e-14	1.17028
	E	0.407627	0.837272	9.57265	1.60421	9.11243	0.79929	1.63775	0.864281	0.768738	1.17028	1.17028	1.60421
	F	1.22558	42.7205	25.897	1.23827	54.2741	25.7124	2.03813	1.24918	1.60421	1.2289	1.60421	1.23827
	G	1.60421	41.1074	26.266	1.23827	33.7148	15.8843	1.23827	1.17028	1.59352	1.63775	1.63775	2.36686
	H	1.2289	40.2431	21.4859	1.60421	35.4892	14.8135	1.60421	1.23827	1.16592	1.63775	1.63775	2.36686
						D4 DMSO	D4 Brens
