# Supplementary material for: Pharmacologic inhibition of dipeptidyl peptidase 1 (cathepsin C) does not block in vitro granzyme-mediated target cell killing by CD8 T or NK cells
Source: Front Pharmacol. 2024 Jul 3;15:1396710. doi: 10.3389/fphar.2024.1396710 (PMC11251990; doi:10.3389/fphar.2024.1396710)
Supplement: Supplementary file 1 [file DataSheet2.zip › Fig data incl supp. Brens paper/Figure 1B mo enzyme/D212007 ASP BLT B6OTI D7 bren.xlsm]

## Sheet: Result Data
Result Data
	1	2	3	4	5	6	7	8	9	10	11	12
A	1.20438	1.20438	1.19658	1.20438	1.20438	1.20438	0.83045	1.20438	2.40876	1.20438	0	1.55709
B	3.61314	22.1107	-23.323		38.1818	44.6367	0.766423	1.20438	1.20438	1.60421	0.437956	1.19377
C	1.20438	129.135	178.651		70.9018	87.2491	0.83045	0.766423	2.40876	0.762656	0.766423	1.20438
D	1.20438	42.4232	57.3723	110.19	48.6332	126.35	0.83045	0.766423	1.19377	10.3806	1.20438	1.55709
E	1.20438	0.363322	1.16789e-14	0.766423	1.20438	1.19377	-4.3787	2.40876	1.55709	-0.766423	1.55709	1.55709
F	1.60421	1.84397e-13	0.433925	1.19658	1.19377	0	604.204	54.4983	1.20438	6.33218	5.50173	1.64234
G	2.44576	1.19377	0.363322	1.20438	1.20438	0	676.298	35.6934	1.55709	7.05882	5.13841	1.64234
H	0	1.84397e-13	1.19377	0.363322	1.20438	1.19658	616.09	37.6642	1.55709	5.13841	6.0219	1.19377
							D7 DMSO	D7Brens
							D7 DMSO	D7Brens
												D7 DMSO	D7Brens
							604.204	54.4983
							676.298	35.6934				222.788	19.7232
							616.09	37.6642				199.421	16.8738
												214.226	17.5148
							632.197	42.6186
							22.7363	6.07949				212.145	18.0373
	BLT											6.95371	0.879304
	Result Data
		1	2	3	4	5	6	7	8	9	10	11	12
	A	1.20749	0.804997	1.19377	1.20438	1.57791	1.20438	1.20749	1.20438	1.19377	2.33577e-14	2.33577e-14	0.841552
	B	2.46545e-14	124.1	67.6676		110.664	120.83	0.79929	0.83045	2.47051	1.23525	0.391627	2.03813
	C	1.60421	130.559	139.91		91.2492	178.599	1.19377	1.60421	2.44275	1.23525	1.23525	0.762656
	D	1.21557e-14	162.078	63.1427	108.416	117.701	189.901	1.19377	1.20438	3.678	0.83045	1.20749	1.23525
	E	1.20749	1.20749	0.433925	0.762656	1.17028	1.20438	-2.80079	0.391627	1.23525	-1.55709	1.55709	1.22558
	F	0.437956	0	1.19377	1.17028	1.20438	1.20438	13.925	30.8304	2.44275	222.788	19.7232	1.22558
	G	1.64234	1.86862e-13	0.83045	0.83045	0.397181	1.20438	16.568	34.1354	1.20438	199.421	16.8738	0.433925
	H	1.20749	1.63051	0.433925	1.19658	1.19377	1.20438	11.4087	33.3728	1.23525	214.226	17.5148	0.83045
											D7 DMSO	D7Brens
