# Supplementary material for: Pharmacologic inhibition of dipeptidyl peptidase 1 (cathepsin C) does not block in vitro granzyme-mediated target cell killing by CD8 T or NK cells
Source: Front Pharmacol. 2024 Jul 3;15:1396710. doi: 10.3389/fphar.2024.1396710 (PMC11251990; doi:10.3389/fphar.2024.1396710)
Supplement: Supplementary file 1 [file DataSheet2.zip › Fig data incl supp. Brens paper/Figure 1B mo enzyme/D232709 repeat ASP BLT B6OTI D5 D6 D7 bren.xlsm]

## Sheet: Result Data
Result Data	D5 DMSO	D5 Brens	D6 Brens	D6 DMSO	D7 DMSO	D7 Brens
	1	2	3	4	5	6	7	8	9	10	11	12
A	12.3723	14.8455	14.1661	17.6989	11.3149	15.6246	1.19658	1.22558	1.60421	1.2	1.60421	1.63051
B	285.091	127.252	156.975	387.968	286.766	134.369	1.60421	1.65187	1.20438	1.2	1.2289	1.65187
C	175.814	39.0142	155.488	272.964	206.658	122.314	1.20438	1.19658	1.2289	1.22558	1.2289	1.22288
D	127.46	39.8785	118.852	200.513	214.207	62.7219	1.19658	1.19658	1.2289	1.19658	1.59352	1.65187
E	1.20438	1.2289	0.837272	1.20189	1.63775	0.837272	0.864281	1.63775	2.43079	0.837272	2.43079	1.20189
F	1.59858	1.65187	1.65187	1.60421	1.64234	1.64234	1.19658	1.59858	1.55709	1.22558	1.2289	0.426288
G	1.63775	1.22558	1.2289	1.22558	1.60421	0.437956	1.20438	1.22558	1.55709	1.19377	1.59352	1.64234
H	1.20189	1.65187	1.22558	1.22558	1.63775	1.64234	1.20438	1.59858	1.55709	1.59858	1.2289	1.22288
all at 150 ug					27.9.23
																			%inhibition
																			mGzmB D5	mGzmB D6	mGzmB D7	mGzmA D5	mGzmA D6	mGzmA D7
																			35.0368	50.0689	45.1373	109.809	53.4709	37.3263
																			64.9632	49.9311	54.8627	-9.80894	46.5291	62.6737
					D5 DMSO	D5 Brens	D6 DMSO	D6 Brens	D7 DMSO	D7 Brens
												D5 DMSO	D5 Brens	D6 DMSO	D6 Brens	D7 DMSO	D7 Brens
					285.091	127.252	387.968	156.975	286.766	134.369
					175.814	39.0142	272.964	155.488	206.658	122.314		41.9361	31.5453	132.92	88.6861	311.992	124.875
					127.46	39.8785	200.513	118.852	214.207	62.7219		48.4369	94.8278	163.686	80.9723	280.949	121.823
												51.4599	29.372	193.686	92.5051	260.999	72.0459
					196.122	68.7148	287.148	143.772	235.877	106.468
					47.5023	29.8214	55.6051	55.6051	26.0191	22.5658		47.2776	51.9151	163.431	87.3878	284.647	106.248
	BLT (all 150ug)											2.8627	21.8703	17.873	3.45586	15.1157	17.4466
	Result Data						D5 DMSO	D5 Brens	D6 DMSO	D6 Brens	D7 DMSO	D7 Brens
		1	2	3	4	5	6	7	8	9	10	11	12
	A	17.6277	10.1825	14.0146	64.497	17.6377	20.6482	1.19943e-14	1.22558	-5.96886	1.64234	1.2289	1.19658
	B	20.0365	16.3139	7.33577	16.2044	7.33577	18.555	6.33218	6.8206	16.2919	14.3872	46.6423	9.44637
	C	13.4672	7.61989	8.04618	15.7664	1.92042	5.69343	6.8206	6.8206	17.0809	14.2801	56.3766	9.64213
	D	5.69343	10.6204	5.7016	14.2538	3.24105	10.3616	6.39432	12.0729	17.6637	13.3018	46.2044	8.34977
	E	1.60421	0	1.65187	1.20438	0	1.20438	0.837272	1.19377	1.59352	1.60421	0.437956	0
	F	1.55709	1.19943e-14	1.19377	1.60421	0	1.20438	1.20438	1.59352	0.363322	1.22558	1.2289	1.60421
	G	0	0	1.55709	0.837272	1.19377	1.2289	0	2.39787	1.20189	2.39787	1.2289	1.18319e-14
	H	0	2.39886e-14	1.19377	1.20438	0	1.20438	1.19377	1.55709	1.2289	1.22558	1.2289	1.18319e-14
