# Supplementary material for: Pharmacologic inhibition of dipeptidyl peptidase 1 (cathepsin C) does not block in vitro granzyme-mediated target cell killing by CD8 T or NK cells
Source: Front Pharmacol. 2024 Jul 3;15:1396710. doi: 10.3389/fphar.2024.1396710 (PMC11251990; doi:10.3389/fphar.2024.1396710)
Supplement: Supplementary file 1 [file DataSheet2.zip › Fig data incl supp. Brens paper/Figure 1B mo enzyme/D232609 repeat ASP BLT B6OTI D5 D6 D7 bren.xlsm]

## Sheet: Result Data
Result Data
	1	2	3	4	5	6	7	8	9	10	11	12
A	8.44024	37.9931	3.18704	5.98291	4.78055	1.2289	2.39886e-14	1.18319e-14	1.59352	0.437956	0.364619	1.19658
B	4.02431	4.405	1.20438	1.2289	2.43079	1.20438	1.60421	1.20189	1.2289	1.64234	1.59352	1.19658
C	4.05109	2.84672	2.34057	3.28467	4.02431	1.20438	1.60421	2.39886e-14	0.437956	1.64234	2.39886e-14	1.60421								%inhibition
D	1.64234	1.17028	0.837272	0.437956	1.60421	1.2289	1.60421	1.19658	1.21557e-14	2.43079	1.20438	1.19658
E	5.13841	2.51825	16.2457	26.4187	83.8754	189.165	1.17028	1.17229	0.363322	1.64234	1.19377	1.17028								mGzmB D5	mGzmB D6	mGzmB D7	mGzmA D5	mGzmA D6	mGzmA D7
F	145.182	125.813	336.021	150.328	345.467	113.772	34.9308	1.2289	1.59352	1.64234	1.17229	1.19658								86.2484	40.8616	28.8786	109.809	53.4709	37.3263
G	159.635	131.73	314.014	115.949	447.093	135.208	8.84547	1.18319e-14	1.18319e-14	1.64234	0	0.407627								13.7516	59.1384	71.1214	-9.80894	46.5291	62.6737
H	169.691	151.713	328.702	133.651	333.478	76.2044	5.57528	2.39886e-14	1.19377	1.64234	1.17229	1.19658
	D5 DMSO	D5 Brens	D6 DMSO	D6 Brens	D7 DMSO	D7 Brens	buffer
	150ug	150ug	150ug	150ug	100ug	100ug
		100ug D7
		D7 DMSO	D7 Brens
		345.467	113.772
		447.093	135.208
		333.478	76.2044
		375.346	108.395
		36.7198	17.5687
		D7 repeat at 150ug
		D7 DMSO	D7 Brens		D5 DMSO	D5 Brens	D6 DMSO	D6 Brens	D7 DMSO	D7 Brens
												D5 DMSO	D5 Brens	D6 DMSO	D6 Brens	D7 DMSO	D7 Brens
		417.212	76.0949		145.182	125.813	336.021	150.328	417.212	76.0949
		399.566	106.667		159.635	131.73	314.014	115.949	399.566	106.667		41.9361	31.5453	132.92	88.6861	311.992	124.875
		384.707	62.8467		169.691	151.713	328.702	133.651	384.707	62.8467		48.4369	94.8278	163.686	80.9723	280.949	121.823
												51.4599	29.372	193.686	92.5051	260.999	72.0459
		400.495	81.8694		158.17	136.419	326.246	133.309	400.495	81.8694
		9.57199	13.2197		7.24694	7.98322	6.59251	10.1131	9.57199	13.2197		47.2776	51.9151	163.431	87.3878	284.647	106.248
	BLT (all 150ug)											2.8627	21.8703	17.873	3.45586	15.1157	17.4466
																			D7 repeat at 150ug
	Result Data							D5 DMSO	D5 Brens	D6 DMSO	D6 Brens	D7 DMSO	D7 Brens
		1	2	3	4	5	6	7	8	9	10	11	12
	A	14.1661	7.33577	10.4254	10.0068	1.20438	2.02422	6.6955	3.86226	5.61783	3.9973	-1.64234	10.2768						Result Data
	B	5.59503	2.79541	2.77087	3.19716	2.43079	0.852575	41.9361	31.5453	132.92	88.6861	311.992	124.875							1	2	3	4	5	6	7	8	9	10	11	12
	C	1.60421	6.89781	1.64234	2.07815	2.4578	2.02422	48.4369	94.8278	163.686	80.9723	280.949	121.823						A	33.3037	7.75805	12.4655	15.4898	1.64234	1.64234	2.77087	2.43079	1.59352	10.173	5.22202	9.91119
	D	1.59352	2.36637e-14	0.437956	0.437956	1.2289	2.39787	51.4599	29.372	193.686	92.5051	260.999	72.0459						B	2.84672	3.58131	3.97107	2.02487	2.40876	6.71926	8.86861	8.02161	35.8029	6.33218	35.0365	31.5986
	E	11.2357	2.44576	13.2478	8.38623	15.6569	43.7002	1.22558	2.39886e-14	1.20189	1.22558	1.59858	2.39886e-14						C	1.64234	4.05109	2.43079	1.2289	2.43079	3.91847	33.1752	10.79	21.6788	20.4862	17.8467	28.8277
	F	3.62345	15.7664	20.1485	14.5848	5.64483	16.5429	15.6786	1.2289	1.19377	1.21557e-14	2.39787	1.19943e-14						D	1.20438	1.2289	1.64234	1.59858	1.59858	5.11506	10.2768	6.89781	28.391	9.64213	24.2907	14.2336
	G	2.38754	14.6877	19.5266	21.7421	4.05109	8.04862	8.04618	1.2289	1.59352	1.59858	2.39787	1.22558						E	2.82242	2.38754	1.20438	4.02431	15.6747	17.5182	1.60421	1.19377	31.5571	1.64234	1.19377	1.17028
	H	6.13139	10.4794	9.41606	12.8292	5.22202	8.10219	5.69343	1.22558	1.22558	1.17229	1.22558	0						F	1.64234	5.44379	8.54015	3.61314	4.83892	3.91847	22.2748	1.19943e-14	417.212	76.0949	1.19377	1.19943e-14
																			G	0.83045	3.57016	6.50089	8.27087	5.36496	1.64234	4.30796	1.20438	399.566	106.667	1.55709	0
																			H	2.4578	1.60421	6.74556	4.81752	2.75087	3.58131	4.05109	1.55709	384.707	62.8467	1.59858	1.19377
																												D7 DMSO	D7 Brens
