# Supplementary material for: Pharmacologic inhibition of dipeptidyl peptidase 1 (cathepsin C) does not block in vitro granzyme-mediated target cell killing by CD8 T or NK cells
Source: Front Pharmacol. 2024 Jul 3;15:1396710. doi: 10.3389/fphar.2024.1396710 (PMC11251990; doi:10.3389/fphar.2024.1396710)
Supplement: Supplementary file 1 [file DataSheet2.zip › Fig data incl supp. Brens paper/Figure 1B mo enzyme/D212007 ASP BLT B6OTI D5 D6 D7 bren.xlsm]

## Sheet: Result Data
Result Data		D5 DMSO	D5 Brens	D6 DMSO	D6 Brens
	1	2	3	4	5	6	7	8	9	10	11	12
A	1.60421	-4.86158	106.095	1.64234	-1.64234	1.20189	-5.69343	1.55709	2.84672	4.02431	1.62053	1.20438
B	1.59858	250.256	43.8758	533.57	34.308	1.2289	2.84672	8.7389	6.06347	5.61783	1.25591	2.03916
C	1.17229	254.556	41.4706	537.133	35.4625	1.20189	3.94464	5.14135	14.0675	10.4794	1.64234	1.20438								%inhibition
D	1.55709	250.125	42.5115	533.346	36.7883	1.2289	2.80079	4.36945	4.76003	9.52005	1.64234	1.20438
E	1.20189	2.43079	2.03916	1.2289	0.837272	1.60421	1.64234	1.64234	1.55709	1.64234	1.25591	1.20438								mGzmB D5	mGzmB D6	mGzmB D7	mGzmA D5	mGzmA D6	mGzmA D7
F	0.373002	1.20438	1.20438	1.20438	1.92042	1.2289	1.20438	0.437956	1.55709	1.59352	1.62053	1.95924								16.9362	6.64311	6.74135	77.551	14.42	8.50232
G	1.64234	1.2289	1.20438	0.837272	1.2289	0.837272	1.2289	1.59352	1.19658	1.64234	1.25591	0.837272								83.0638	93.3569	93.2586	22.449	85.58	91.4977
H	1.59352	1.59352	1.20438	1.2289	1.2289	1.2289	1.2289	0.437956	1.17028	1.2289	1.25591	1.67454
					x
					D5 DMSO	D5 Brens	D6 DMSO	D6 Brens	D7 DMSO	D7 Brens
												D5 DMSO	D5 Brens	D6 DMSO	D6 Brens	D7 DMSO	D7 Brens
					250.256	43.8758	533.57	34.308	604.204	54.4983
					254.556	41.4706	537.133	35.4625	676.298	35.6934		13.3577	10.9489	80.7815	10.073	222.788	19.7232
					250.125	42.5115	533.346	36.7883	616.09	37.6642		15	10.9489	79.0764	12.7886	199.421	16.8738
												14.562	11.3869	79.6092	11.6696	214.226	17.5148
					251.646	42.6193	534.683	35.5196	632.197	42.6186
					1.48312	0.709531	1.2499	0.730098	22.7363	6.07949		14.3066	11.0949	79.8224	11.5104	212.145	18.0373
	BLT											0.500265	0.148738	0.513135	0.802825	6.95371	0.879304
	Result Data							D5 DMSO	D5 Brens	D6 DMSO	D6 Brens
		1	2	3	4	5	6	7	8	9	10	11	12
	A	1.20438	-0.762656	2.08029	5.50173	-0.810263	1.20438	-4.48905	-0.426288	6.00945	-1.19377	1.2289	1.20189
	B	1.9708	42.2552	37.8893	21.8512	29.6367	2.39886e-14	13.3577	10.9489	80.7815	10.073	1.20438	1.20438
	C	1.20438	32.7509	36.4599	18.0639	29.6367	1.17028	15	10.9489	79.0764	12.7886	1.64234	1.55709
	D	1.20438	64.2042	36.6955	12.1972	31.5571	0.79929	14.562	11.3869	79.6092	11.6696	1.2289	1.20438
	E	1.20189	1.17229	0.766423	1.17028	1.17028	0.79929	1.20438	1.19377	1.64234	1.55709	1.20438	1.20189
	F	2.40876	1.19377	1.20438	1.55709	1.9708	1.20438	1.64234	1.20438	1.64234	2.34057	1.2289	1.2289
	G	1.20438	1.18319e-14	0.83045	1.18319e-14	2.40876	1.17028	1.20438	1.19377	0.407627	2.34057	1.2289	1.20438
	H	1.20438	1.21557e-14	0.766423	1.55709	2.40876	1.17028	1.20438	1.55709	1.22558	2.34057	0.766423	1.17028
											D7 DMSO	D7Brens
