# Supplementary material for: Pharmacologic inhibition of dipeptidyl peptidase 1 (cathepsin C) does not block in vitro granzyme-mediated target cell killing by CD8 T or NK cells
Source: Front Pharmacol. 2024 Jul 3;15:1396710. doi: 10.3389/fphar.2024.1396710 (PMC11251990; doi:10.3389/fphar.2024.1396710)
Supplement: Supplementary file 1 [file DataSheet2.zip › Fig data incl supp. Brens paper/Figure 1B mo enzyme/D2220604 ASP BLT B6OTI D5 D6 D7 bren.xlsm]

## Sheet: Result Data
Result Data		D6 DMSO D6 Brens			D7 Brens	D7 DMSO									Result Data								D5 DMSO	D5 Bren	CART DMSO
	1	2	3	4	5	6	7	8	9	10	11	12				1	2	3	4	5	6	7	8	9	10	11	12
A	1.20749	5.2262	10.0173	-3.10322	1.22558	24.4313	2.40876	1.20438	1.19658	2.43079	1.9708	1.59858			A	1.20438	12.0426	0.433925	2.40876	5.25321	12.3091	1.64234	1.19377	8.38623	5.8339	0.83045	0.837272
B	1.17229	250.277	24.2341	3.51085	24.2341	410.087	1.20749	1.59352	1.17229	1.59352	0.766423	1.59858			B	1.64234	4.05109	13.7956	3.16003	12.4156	7.23835	1.22558	211.518	35.0084	16.9075	0.83045	1.20438
C	1.20749	258.529	24.2341	1.59352	26.9683	419.637	1.60421	1.59352	1.17229	1.59352	1.9708	1.20189			C	1.24978e-14	4.86158	14.0135	1.22558	13.5174	8.10263	1.22558	223.558	36.1918	16.9345	0.437956	8.3564
D	1.20438	273.945	24.1458	3.51085	25.524	425.865	1.22558	1.20438	1.63227	1.59352	1.2289	2.79541			D	1.20438	7.05882	14.562	3.94464	16.0702	7.78547	1.2289	222.04	36.1918	18.1364	1.20189	1.20438
E	1.20438	1.17028	1.60421	1.55709	1.63227	1.20438	1.20438	1.20438	1.17229	1.20189	1.20189	1.59352			E	1.18319e-14	1.64234	1.23827	1.20438	1.20438	1.64234	1.20438	1.20438	1.64234	1.64234	1.17028	1.20438
F	1.20438	1.20438	1.20438	1.55709	1.23827	1.19377	1.60421	1.2289	1.17229	2.43079	1.9708	1.59352			F	1.20438	1.20438	1.22558	2.40876	1.63227	1.23827	1.22558	0.426288	1.20438	1.17028	1.20438	1.20438
G	1.47272	1.9708	1.20438	1.59352	1.63227	1.20438	1.20438	1.59352	1.17229	1.64234	1.2289	2.79541			G	4.52397	1.59352	1.23827	2.40876	1.17229	1.55709	1.20438	1.20438	1.20438	1.64234	1.59858	0.758853
H	1.17229	1.20438	0.79929	1.55709	1.17229	1.17229	1.17229	0	1.19658	1.20438	2.40876	2.79541			H	1.20438	0.426288	1.23827	2.40876	2.39886e-14	1.23827	1.20438	1.17028	1.64234	1.22558	2.39886e-14	1.20438
33ug																			33ug
																						NB CART had neglible activity
																											From D210308:
																																Figure 1B
																													%inhibition		D7
																													huGzmB	huGzmA	moGzmB	moGzmA
																						%inhibition							22	55	93.3	91.5
																						mGzmB D5	mGzmB D6	mGzmB D7	mGzmA D5	mGzmA D6	mGzmA D7
																						16.3429	9.27677	6.11079	94.894	37.2408	4.45374			inhibition data from D212007			and D220604
																						83.6571	90.7232	93.8892	5.106	62.7592	95.5463
																														mGzmB D5	mGzmB D6	mGzmB D7	mGzmA D5	mGzmA D6	mGzmA D7
																														83.03	93.36	93.26	22.45	85.58	91.5
																														83.66	90.72	93.89	5.11	62.76	95.55
																														83.345	92.04	93.575	13.78	74.17	93.525
																														0.262045	1.0981	0.262045	7.21249	9.49187	1.68458
					D5 DMSO	D5 Brens	D6 DMSO	D6 Brens	D7 DMSO	D7 Brens
												D5 DMSO	D5 Brens	D6 DMSO	D6 Brens	D7 DMSO	D7 Brens
					211.518	35.0084	250.277	24.2341	410.087	24.2341
					223.558	36.1918	258.529	24.2341	419.637	26.9683		21.2803	20.0865	40.5109	14.5848	311.367	13.0277
					222.04	36.1918	273.945	24.1458	425.865	25.524		23.7716	22.0069	39.3066	15.7664	312.561	13.3577
												20.1903	19.8175	38.6159	13.7543	320.45	15.6747
					219.039	35.7973	260.917	24.2047	418.529	25.5754
					3.85735	0.40188	7.06658	0.0299574	4.6749	0.804606		21.7474	20.637	39.4778	14.7018	314.792	14.02
	BLT											1.07987	0.702354	0.564148	0.594791	2.90336	0.848523
	Result Data
		1	2	3	4	5	6	7	8	9	10	11	12
	A	1.20438	3.11419	5.69343	2.75087	1.19377	5.69343	1.23525	4.30796	5.39792	0.916031	1.20438	1.63775
	B	1.20438	2.40876	8.2526	3.11419	10.6401	2.40876	1.20438	4.05109	14.9481	14.562	1.20438	1.19377
	C	1.23827	2.75464	10.9489	2.01249	7.73074	2.87054	11.263	9.91349	12.6644	9.74453	52.3702	1.64234
	D	1.20438	5.25547	8.7048	4.67128	9.44637	3.47751	1.64234	5.50173	14.1241	13.3577	1.20438	1.63775
	E	1.20438	21.2803	20.0865	40.5109	14.5848	5.50173	4.30796	311.367	13.0277	1.55709	1.20438	1.19377
	F	1.17028	23.7716	22.0069	39.3066	15.7664	2.38754	2.75087	312.561	13.3577	1.55709	1.9708	1.19377
	G	2.47655	20.1903	19.8175	38.6159	13.7543	1.63227	2.40876	320.45	15.6747	1.23827	1.20438	1.64234
	H	1.20438	55.3806	15.2076	1.19377	24.3066	5.58394	8.18706	16.7969	17.7509	1.55709	1.20438	1.23525
			D5 DMSO	D5 Brens	D6 DMSO	D6 Brens			D7 DMSO	D7 Brens
	50ug
																								D5 DMSO	CART
																								211.518	16.9075
																								223.558	16.9345
																								222.04	18.1364
																								219.039	17.3261
																								3.85735	0.412846
