# Supplementary material for: Pharmacologic inhibition of dipeptidyl peptidase 1 (cathepsin C) does not block in vitro granzyme-mediated target cell killing by CD8 T or NK cells
Source: Front Pharmacol. 2024 Jul 3;15:1396710. doi: 10.3389/fphar.2024.1396710 (PMC11251990; doi:10.3389/fphar.2024.1396710)
Supplement: Supplementary file 1 [file DataSheet2.zip › Fig data incl supp. Brens paper/Figure 1B mo enzyme/D231105 pooled OTI ASP BLT .xlsm]

## Sheet: Result Data
			Pooled data from D212007 and D220604 mouse OTI
	%inhibition
	mGzmB D5	mGzmB D6	mGzmB D7	mGzmA D5	mGzmA D6	mGzmA D7
	16.6837	7.50628	6.49073	87.9922	21.9698	6.08418
	83.3163	92.4937	93.5093	12.0078	78.0302	93.9158
													Figure 1B
																															Fig 1B
					Poooled data (n=2)
					GzmA
					D5 DMSO	D5 Brens	D6 DMSO	D6 Brens	D7 DMSO	D7 Brens
					14.31	11.09	79.82	11.51	212.15	18.04
					21.75	20.64	39.48	14.7	314.79	14.02
					18.03	15.865	59.65	13.105	263.47	16.03
					3.75777	4.82348	20.3748	1.61119	51.841	2.03041
																							Poooled data (n=2)
																							GzmB
					GzmA							D5 DMSO	D5 Brens	D6 DMSO	D6 Brens	D7 DMSO	D7 Brens						D5 DMSO	D5 Brens	D6 DMSO	D6 Brens	D7 DMSO	D7 Brens
					D5 DMSO	D5 Brens	D6 DMSO	D6 Brens	D7 DMSO	D7 Brens		13.3577	10.9489	80.7815	10.073	222.788	19.7232						251	42.62	534.68	35.52	632.2	42.62
					14.31	11.09	79.82	11.51	212.15	18.04	2021-07-21	15	10.9489	79.0764	12.7886	199.421	16.8738						219.04	35.8	260.92	24.2	418.53	25.58
					21.75	20.64	39.48	14.7	314.79	14.02		14.562	11.3869	79.6092	11.6696	214.226	17.5148														D5 DMSO	D5 Brens	D6 DMSO	D6 Brens	D7 DMSO	D7 Brens
					47.28	30.46	163.43	87.39	284.65	106.25													235.02	39.21	397.8	29.86	525.365	34.1			250.256	43.8758	533.57	34.308	604.204	54.4983
												14.3066	11.0949	79.8224	11.5104	212.145	18.0373						16.1422	3.44462	138.27	5.71746	107.92	8.6065		2021-07-21	254.556	41.4706	537.133	35.4625	676.298	35.6934
					27.78	20.73	94.2433	37.8667	270.53	46.1033		0.500265	0.148738	0.513135	0.802825	6.95371	0.879304														250.125	42.5115	533.346	36.7883	616.09	37.6642
					10.172	5.69724	37.189	25.2459	31.0334	30.6631	2022-04-06												GzmB
												21.2803	20.0865	40.5109	14.5848	311.367	13.0277						D5 DMSO	D5 Brens	D6 DMSO	D6 Brens	D7 DMSO	D7 Brens			251.646	42.6193	534.683	35.5196	632.197	42.6186
												23.7716	22.0069	39.3066	15.7664	312.561	13.3577						251	42.62	534.68	35.52	632.2	42.62			1.48312	0.709531	1.2499	0.730098	22.7363	6.07949
												20.1903	19.8175	38.6159	13.7543	320.45	15.6747						219.04	35.8	260.92	24.2	418.53	25.58		2022-04-06
																							158.17	136.42	326.25	133.31	400.5	81.87			211.518	35.0084	250.277	24.2341	410.087	24.2341
					Inhibition (n=3)							21.7474	20.637	39.4778	14.7018	314.792	14.02														223.558	36.1918	258.529	24.2341	419.637	26.9683
												1.07987	0.702354	0.564148	0.594791	2.90336	0.848523														222.04	36.1918	273.945	24.1458	425.865	25.524
																							209.403	71.6133	373.95	64.3433	483.743	50.0233
					%inhibition							41.9361	31.5453	132.92	88.6861	311.992	124.875						2.77408	3.30751	8.41045	3.52909	7.58135	1.698			219.039	35.7973	260.917	24.2047	418.529	25.5754
												48.4369		163.686	80.9723	280.949	121.823														3.85735	0.40188	7.06658	0.0299574	4.6749	0.804606
					mGzmB D5	mGzmB D6	mGzmB D7	mGzmA D5	mGzmA D6	mGzmA D7		51.4599	29.372	193.686	92.5051	260.999	72.0459
					64.4251	53.4709	37.3263	74.622	40.1797	17.0419											%inhibition (n=2)									26.9.23
					35.5749	46.5291	62.6737	25.378	59.8203	82.9581		47.2776	30.4587	163.431	87.3878	284.647	106.248				mGzmB			mGzmA							145.182	125.813	336.021	150.328	417.212	76.0949
												2.8627	0.903952	17.873	3.45586	15.1157	17.4466				94.23			92.24							159.635	131.73	314.014	115.949	399.566	106.667
																															169.691	151.713	328.702	133.651	384.707	62.8467
																															158.17	136.419	326.246	133.309	400.495	81.8694
																															7.24694	7.98322	6.59251	10.1131	9.57199	13.2197
						Figure 1B
