# Supplementary material for: Pharmacologic inhibition of dipeptidyl peptidase 1 (cathepsin C) does not block in vitro granzyme-mediated target cell killing by CD8 T or NK cells
Source: Front Pharmacol. 2024 Jul 3;15:1396710. doi: 10.3389/fphar.2024.1396710 (PMC11251990; doi:10.3389/fphar.2024.1396710)
Supplement: Supplementary file 1 [file DataSheet2.zip › Fig data incl supp. Brens paper/Supp. Figure 1A, B, C/D223105 pooled ASP BLT OTI CART NK KHy.xlsm]

## Sheet: Result Data
Result Data	DMSO	Brens	KHYG1
	1	2	3	4	5	6	7	8	9	10	11	12
A	4.05109	8.41323	1.64234	1.60421	1.20189	1.55709	0.837272	1.64234	1.19377	1.59858	1.64234	1.22558
B	399.706	25.9489	18.6131	1.60421	1.59352	1.59352	1.22558	1.17229	1.19377	1.59858	1.64234	1.22558
C	400.069	27.6125	16.2044	1.60421	1.17229	1.60421	0.837272	1.59352	1.22558	1.17229	1.60421	1.22558
D	419.066	26.3869	16.609	1.60421	1.59352	1.19377	0.837272	1.20438	1.20438	1.17229	2.39886e-14	1.22558
E	0.437956	1.22558	1.19658	1.19377	1.59352	1.55709	1.2289	1.59352	1.64234	1.17229	1.19377	1.22558
F	1.19377	1.22558	1.19943e-14	1.60421	1.22558	1.64234	0.837272	1.64234	0.83045	0.364619	1.64234	1.22558																		supp Fig 1B
G	1.60421	0.363322	1.20438	1.57791	1.59352	1.17229	1.22558	1.20438	1.17229	1.17229	1.22558	1.59858
H	2.39886e-14	1.22558	1.59858	1.20189	1.59352	1.21557e-14	1.2289	1.17229	1.17229	1.19377	1.59352	1.22558
																														Poooled data (n=2)
AAD																					%inhibition
33 ug																														GzmB		GzmA
																					mGzmB 31/5	mGzmA 31/5	mGzmB 17/5	mGzmA 17/5						moCART DMSO	moCART Brens	moCART DMSO	moCART Brens
																					6.55937	7.64463	4.97423	7.891						406.3	26.6	238.5	18.23
																					93.4406	92.3554	95.0258	92.109						440.2	21.9	266.4	21.02
																																				%inhibition (n=2)
																														423.25	24.25	252.45	19.625			mGzmB	mGzmA
																														17.1221	2.37386	14.0916	1.40916			94.23	92.24
							DMSO	Brens	KHYG1
							399.706	25.9489	18.6131			DMSO	Brens	KHYG1
							400.069	27.6125	16.2044			244.38	16.3588	30.3633
							419.066	26.3869	16.609			235.839	17.4088	30
												241.095	19.0511	28.3577
							406.28	26.6494	17.1422
							6.51413	0.507231	0.758741			238.467	18.2299	29.1788
	BLT											2.18599	0.683122	0.683122
	50ug																													supp fig 1B
	Result Data									DMSO	Brens	KHYG1										17/5 data	GzmB		GzmA
		1	2	3	4	5	6	7	8	9	10	11	12
	A	2.40876	21.6788	18.9416	1.55709	17.2993	3.17518	12.0438	1.64234	20.2422	33.6131	3.94464	1.64234									CART DMSO	CART Brens		CART DMSO	CART Brens				From 6.4.22- huCART
	B	3.61314	5.25547	7.52595	1.20438	97.4453	13.8581	19.3796	1.20438	244.38	16.3588	30.3633	1.20438
	C	7.20579	5.69343	9.74453	1.20438	91.6609	13.1616	17.4088	1.64234	235.839	17.4088	30	1.20438									441.54	21.8978		280.918	18.366
	D	2.40876	6.89781	8.10219	1.20438	99.3066	13.8581	16.9723	1.20438	241.095	19.0511	28.3577	1.64234									432.093	21.8978		264.011	29.264
	E	1.20438	1.19377	1.20438	1.20438	1.55709	0.766423	1.55709	2.84672	2.40876	1.55709	1.17028	1.20438									447.042	21.8978		268.737	12.7752
	F	26.0092	1.55709	1.55709	1.59858	1.64234	0.762656	1.9708	1.20438	1.59352	1.59858	1.55709	1.20438
	G	1.19658	1.19377	1.55709	1.20438	2.39316	1.20438	1.9708	1.64234	2.40876	1.19377	1.59858	1.20438									440.225	21.8978		266.374	21.0196
	H	1.19658	1.55709	1.55709	0.766423	1.19658	1.17229	2.40876	1.64234	1.55709	1.56651	1.60421	1.20438									4.44723	0		1.96598	6.85846
																																D5 B6.OTI DMSO	huCART DMSO
																																211.518	16.9075
																																223.558	16.9345
																																222.04	18.1364
																																219.039	17.3261
																																3.85735	0.412846
