# Supplementary material for: Pharmacologic inhibition of dipeptidyl peptidase 1 (cathepsin C) does not block in vitro granzyme-mediated target cell killing by CD8 T or NK cells
Source: Front Pharmacol. 2024 Jul 3;15:1396710. doi: 10.3389/fphar.2024.1396710 (PMC11251990; doi:10.3389/fphar.2024.1396710)
Supplement: Supplementary file 1 [file DataSheet2.zip › Fig data incl supp. Brens paper/Supp. Figure 1A, B, C/D221705ASP BLT CART NK KHy.xlsm]

## Sheet: Result Data
Result Data		KHYG1	NK	CART DMSO	CART Brens
	1	2	3	4	5	6	7	8	9	10	11	12
A	1.64234	1.19658	-1.9708	-1.55709	0.726644	1.55709	1.64234	2.36686	2.38754	3.97107	2.84672	1.64234
B	2.38754	11.6163	15.7664	441.54	21.8978	1.64234	1.64234	1.19377	1.2289	1.64234	1.2289	1.20438
C	1.55709	12.1533	14.5307	432.093	21.8978	1.55709	1.64234	1.19377	1.20438	1.64234	1.2289	1.20438
D	2.02422	10.9489	13.7543	447.042	21.8978	1.2289	1.64234	1.19377	1.2289	1.20438	1.2289	1.64234
E	1.55709	1.19377	1.20438	1.22558	1.2289	1.55709	1.64234	1.2289	1.2289	1.64234	1.2289	1.2289
F	1.20438	1.19377	1.2289	1.2289	1.2289	1.64234	2.75087	0	1.2289	1.22558	26.8872	1.64234
G	1.20438	1.2289	1.19377	1.64234	1.2289	1.64234	2.75087	1.19377	1.20438	1.64234	1.2289	1.64234
H	1.55709	1.2289	1.2289	1.19377	1.19377	2.75087	1.64234	1.60421	1.20438	1.64234	1.55709	1.64234
																			see 31/5/22 for inhibition data
AAD
33 ug
							KHYG1	NK	CART DMSO	CART Brens
												KHYG1	NK	CART DMSO	CART Brens
							11.6163	15.7664	441.54	21.8978
							12.1533	14.5307	432.093	21.8978		13.3018	44.9156	280.918	18.366
							10.9489	13.7543	447.042	21.8978		18.42	50.917	264.011	29.264
												10.4794	37.1101	268.737	12.7752
							11.5728	14.6838	440.225	21.8978
							0.354922	0.596911	4.44723	0		14.4497	44.0135	266.374	21.0196
	BLT											3.30285	5.74291	1.96598	6.85846
	50ug
	Result Data
		1	2	3	4	5	6	7	8	9	10	11	12
	A	1.59352	9.25051	5.60158	2.87054	1.60421	2.27592e-14	1.23827	1.59352	11.7873	6.58537	2.80079	1.23827
	B	0.391627	7.23835	6.84673	1.17229	8.04862	1.23525	1.23827	1.16358	7.9929	1.62053	1.2289	1.60421
	C	1.2289	6.48211	7.61989	2.50444	13.6594	1.19658	1.23827	0.364619	2.39787	2.82242	2.82416	0.804997
	D	1.64234	6.84673	7.61989	1.60421	8.07562	1.18319e-14	1.23827	1.20438	2.39787	2.4578	0.837272	1.59352
	E	0.391627	0.83045	1.19658	1.23827	2.39886e-14	1.23525	1.23827	13.3018	44.9156	280.918	18.366	2.39886e-14
	F	1.19943e-14	1.20189	0.837272	1.23827	1.2289	1.20189	1.16789e-14	18.42	50.917	264.011	29.264	2.27592e-14
	G	0.433925	1.20189	1.24978e-14	1.23827	1.2289	1.19658	2.39886e-14	10.4794	37.1101	268.737	12.7752	1.2289
	H	1.16358	0.810263	1.16358	1.23827	2.38309	2.78027	2.03813	3.49073	16.3588	11.3901	5.13773	1.63051
									KHYG1	NK	CART DMSO	CART Brens
