# Supplementary material for: Pharmacologic inhibition of dipeptidyl peptidase 1 (cathepsin C) does not block in vitro granzyme-mediated target cell killing by CD8 T or NK cells
Source: Front Pharmacol. 2024 Jul 3;15:1396710. doi: 10.3389/fphar.2024.1396710 (PMC11251990; doi:10.3389/fphar.2024.1396710)
Supplement: Supplementary file 1 [file DataSheet2.zip › Fig data incl supp. Brens paper/Supp. Figure 1A, B, C/D232108 hu CART BLT Brens.xlsm]

## Sheet: Result Data
Result Data
	1	2	3	4	5	6	7	8	9	10	11	12
A	1.16592	1.20438	0	0.437956	0	1.21557e-14	1.20438	2.38754	2.08029	13.9609	11.1368	1.23525
B	5.69343	4.05109	3.94464	5.31575	2.40876	1.59352	1.20438	1.23525	1.19377	0.437956	1.20438	0.766423
C	5.69343	2.40876	1.60421	2.02422	2.40876	1.59352	1.20438	1.23525	1.23525	1.21557e-14	1.63775	0.766423
D	3.28467	4.38893	1.59858	0.437956	1.64234	0.371557	2.40876	1.19377	1.19377	1.19658	1.63775	1.2289
E	3.92056	6.76732	2.84672	-2.75087	0.804997	1.5631	1.20438	1.23525	1.19377	0.762656	1.20749	2.46545e-14
F	270.415	78.0284	120.83	38.8686	1.59352	1.23273e-14	1.20438	1.23525	0.437956	1.23525	1.20749	1.23273e-14
G	201.54	66.6955	112.474	40.8394	1.17028	1.23273e-14	1.23525	1.23525	1.19377	1.23525	1.20749	0.363322
H	150	67.6642	100.949	40.6401	1.20438	2.39886e-14	1.64234	0.83045	2.39886e-14	1.20438	7.16263	8.97924
	B6	huT	CART DMSO	CART BRENS									BLT
	150ug protein																				GzmB		GzmA
	3/8/ samples																				huCAR T DMSO	huCAR T Brens	huCAR T DMSO	huCAR T Brens
																					13.51	12.02	97.48	40.8
																					12.71	16.59	111.42	40.12					suppl fig1C
																					13.11	14.305	104.45	40.46					GzmA n=2
																					0.404061	2.3082	7.04076	0.343452
					B6	huT	DMSO CART	Brens CART
												B6.OTI	huT	CAR T DMSO	CAR T Brens
					270.415	78.0284	120.83	38.8686
					201.54	66.6955	112.474	40.8394				176.651	77.4342	91.9708	38.8692
					150	67.6642	100.949	40.6401				220.927	77.1501	103.558	41.6863
												220.81	78.6588	96.9099	41.8366
					207.318	70.796	111.418	40.1161
					35.5384	3.69534	5.87222	0.638178				206.13	77.7477	97.4796	40.7974
					2023-08-03							15.0172	0.4716	3.42039	0.983271
												2023-07-27
	Result Data
		1	2	3	4	5	6	7	8	9	10	11	12
	A	0	0	0	1.19377	0	1.20189	2.39886e-14	10.5228	1.5683	5.48845	18.7567	2.39886e-14
	B	8.57904	3.13659	3.54132	8.10219	1.5683	1.59352	1.20189	1.19377	1.17229	0.363322	1.2289	1.19377					BLT pooled (n=2)			AAD (n=2) pooled		D232507
	C	8.57904	2.39787	2.82416	2.73187	1.22558	1.22558	1.19377	1.18319e-14	1.17229	1.21557e-14	1.2289	1.18319e-14
	D	5.3286	3.25044	1.59858	2.39787	0.79929	1.20189	1.19658	0	1.21557e-14	1.21557e-14	2.43079	1.2289					CAR T DMSO	CAR T Brens
	E	2.82416	4.04973	19.9595	2.45115	0	1.20189	1.59352	7.03204	6.12142	6.66075	1.2289	0.437956
	F	18.218	31.4014	45.8759	22.9412	1.19377	1.20189	176.651	77.4342	91.9708	38.8692	0.837272	1.19943e-14					97.48	40.8		13.51	12.02
	G	35.2137	36.5542	26.8028	24.1315	0.373002	1.20189	220.927	77.1501	103.558	41.6863	0.364619	1.19943e-14					111.42	40.12		12.71	16.59
	H	36.121	38.0995	27.8752	22.9412	0	1.20189	220.81	78.6588	96.9099	41.8366	1.56651	1.19377
																		104.45	40.46		13.11	14.305
								B6	huT	CART DMSO	CART BRENS							7.04076	0.343452		0.404061	2.3082
										27/7/ samples
										150 ug prtoein
