# Supplementary material for: Pharmacologic inhibition of dipeptidyl peptidase 1 (cathepsin C) does not block in vitro granzyme-mediated target cell killing by CD8 T or NK cells
Source: Front Pharmacol. 2024 Jul 3;15:1396710. doi: 10.3389/fphar.2024.1396710 (PMC11251990; doi:10.3389/fphar.2024.1396710)
Supplement: Supplementary file 1 [file DataSheet2.zip › Fig data incl supp. Brens paper/Supp. Figure 1A, B, C/D232507 hu CART AAD Brens.xlsm]

## Sheet: Result Data
Result Data	B6	huT	DMSO CART	Brens CART											Raw Data{Wavelength:405.0}						B6	huT	DMSO CART	Brens CART
	1	2	3	4	5	6	7	8	9	10	11	12				1	2	3	4	5	6	7	8	9	10	11	12
A	13.6664	1.66551	6.20115	2.02487	1.63051	0.433925	1.22558	1.2289	1.2289	1.59352	2.82242	1.2289			A	0.237	0.075	0.076	0.078	0.088	0.174	0.158	0.079	0.081	0.091	0.095	0.094
B	166.864	20.1485	18.8926	11.6813	1.19658	1.22558	1.22558	2.39886e-14	1.60421	1.2289	1.59352	1.19658			B	1.275	1.121	0.749	0.815	0.086	1.375	0.796	0.57	0.651	0.086	0.084	0.089
C	176.678	25.3477	12.4105	13.6664	1.60421	0.364619	1.60421	1.17028	1.60421	0.407627	2.43079	1.59352			C	1.268	1.121	0.727	0.806	0.087	1.336	0.792	0.571	0.657	0.086	0.085	0.086
D	170.223	22.5793	9.2235	10.7166	1.63051	0	2.39787	0.364619	0	0.407627	1.2289	0.407627			D	1.252	1.128	0.743	0.807	0.084	1.305	0.803	0.57	0.672	0.084	0.084	0.085
E	1.2289	1.2289	1.22558	1.2289	2.36686	0.79929	1.2289	2.46545e-14	1.60421	1.60421	2.4578	1.59352			E	0.103	0.098	0.096	0.096	0.095	0.096	0.097	0.094	0.093	0.082	0.087	0.09
F	1.2289	1.2289	0	1.60421	2.39316	0.433925	1.2289	1.2289	1.2289	1.60421	1.2289	1.2289			F	0.083	0.082	0.081	0.082	0.08	0.081	0.081	0.081	0.082	0.082	0.081	0.082
G	1.59352	1.59352	0	0.864281	2.80079	1.2289	1.2289	1.19943e-14	1.22558	1.2289	1.60421	1.2289			G	0.083	0.081	0.081	0.082	0.082	0.082	0.081	0.081	0.082	0.081	0.081	0.081
H	1.2289	1.2289	1.59352	1.60421	1.60421	1.56651	1.59352	1.2289	1.22558	1.2289	1.2289	1.60421			H	0.084	0.084	0.085	0.081	0.086	0.088	0.086	0.083	0.085	0.083	0.082	0.083
33ug													suppl Fig1C								33ug	100ug
D232407																		endpoint reading
																							B6	huT	DMSO CART	Brens CART
																							1.375	0.796	0.57	0.651
																							1.336	0.792	0.571	0.657
																							1.305	0.803	0.57	0.672
																							1.33867	0.797	0.570333	0.66
																							0.020633	0.00327516	0.000339618	0.00636274
					B6	huT	DMSO CART	Brens CART
												B6.OTI	huT	huCAR T DMSO	huCAR T Brens
					166.864	20.1485	18.8926	11.6813
					176.678	25.3477	12.4105	13.6664				610.329	46.9708	13.391	14.5848
					170.223	22.5793	9.2235	10.7166				636.125	45.7664	13.0277	18.5294
												622.266	45.7785	11.7153	16.6423
					171.255	22.6919	13.5089	12.0215
					2.93397	1.53025	2.89839	0.884727				622.907	46.1719	12.7113	16.5855
												7.59402	0.406986	0.518524	1.16055
	Result Data						B6	huT	DMSO CART	Brens CART
		1	2	3	4	5	6	7	8	9	10	11	12
	A	40.9489	1.21557e-14	1.19377	0.83045	0	17.4088	1.64234	1.20438	1.22558	1.19377	0.363322	1.19377										Supp Fig1B
	B	5.25547	7.66423	9.08304	9.74453	1.19377	610.329	46.9708	13.391	14.5848	0.363322	0.726644	1.19377
	C	8.86861	11.8339	12.1972	9.08304	1.19377	636.125	45.7664	13.0277	18.5294	1.19377	0.726644	1.19377
	D	5.50173	10.2768	14.1176	8.10219	1.19377	622.266	45.7785	11.7153	16.6423	1.60421	0.726644	1.55709
	E	1.20438	1.55709	0.437956	1.60421	2.38754	1.59858	1.20438	1.22558	1.20438	1.60421	0.766423	1.19658
	F	1.21557e-14	1.21557e-14	1.20438	1.21557e-14	1.19377	0	0	1.20438	0.766423	0.437956	0.726644	1.19377
	G	1.21557e-14	1.55709	1.55709	1.21557e-14	1.19377	1.59858	1.55709	0	1.21557e-14	1.20438	0.726644	1.55709
	H	1.22558	1.20438	1.19377	1.21557e-14	2.75087	1.20438	1.55709	0	1.20438	0	0.363322	1.20438
															supp Fig1C
								X3 protien
								D232407
																								D5 DMSO	CART
																								211.518	16.9075
																								223.558	16.9345
																								222.04	18.1364
																								219.039	17.3261
																								3.85735	0.412846
