# Supplementary material for: Pharmacologic inhibition of dipeptidyl peptidase 1 (cathepsin C) does not block in vitro granzyme-mediated target cell killing by CD8 T or NK cells
Source: Front Pharmacol. 2024 Jul 3;15:1396710. doi: 10.3389/fphar.2024.1396710 (PMC11251990; doi:10.3389/fphar.2024.1396710)
Supplement: Supplementary file 1 [file DataSheet2.zip › Fig data incl supp. Brens paper/Supp. Figure 1A, B, C/D22 Brens mo vs CART % Inhibition.xlsx]

## Sheet: pooled  % inhib CART CD19
																																		Supp Fig1A
																			Day 4		Day 5
																			2022-05-10	2022-05-24	2022-05-11	2022-05-25
																	EL4mCD19													%killing	%inhibition			huCAR T vs EL4huCD19	moCAR T vs EL4moCD19	moCAR T vs EL4/peptide
																																		-7.19	81.6	60.88
																	B6 CAR T								Average	SD	SD/2			Brens/dmso
																	DMSO	2.5	53.95	58.21	40.82	31.14			46.03	16.1291	8.06455			18.401	81.599
																	Brens	2.5	2.31	4.71	19.95	6.91			8.47	3.25269	1.62635
																	%killling		4.28174	8.09139	48.8731	22.1901				20.8591	12.6631	6.33156
																	%inhibitiom		95.7183	91.9086	51.1269	77.8099				79.1409	12.6631	6.33156
																	EL-4 +pep
																	B6 OTI T
																	DMSO	2.5	72.19	72.39	77.22	69.75			72.8875	1.72534	0.86267			39.1151	60.8849
																	Brens	2.5	20.49	23.83	44.88	24.84			28.51	3.07591	1.53796
																	%killling		28.3834	32.9189	58.1197	35.6129				38.7587	5.11201	2.556
																	%inhibitiom		71.6166	67.0811	41.8803	64.3871				61.2413	5.11201	2.556
																	EL4huCD19
																			2022-06-29	2022-12-21	2022-03-03	2022-03-07	2022-03-21	2022-03-29
																	huCART
																	DMSO	2.5	30	9.55	79.94	21.38	42.4	52.8		39.345	23.2285	11.6142		107.189	-7.18855
																	Brens	2.5	29	11.99	60.91	28.02	56.86	66.26		42.1733	31.7279	15.8639
																	%killling		96.6667	125.55	76.1946	131.057	134.104	125.492		114.844	20.3829	8.15316
																	%inhibitiom		3.33333	-25.5497	23.8054	-31.0571	-34.1038	-25.4924		-14.8441	20.3829	8.15316
																								B6 OTI T (n=4)	B6 CAR T (n=4)	huCART (n=6)
																								61.24	79.14	-14.84
