# Supplementary material for: Pharmacologic inhibition of dipeptidyl peptidase 1 (cathepsin C) does not block in vitro granzyme-mediated target cell killing by CD8 T or NK cells
Source: Front Pharmacol. 2024 Jul 3;15:1396710. doi: 10.3389/fphar.2024.1396710 (PMC11251990; doi:10.3389/fphar.2024.1396710)
Supplement: Supplementary file 1 [file DataSheet2.zip › Fig data incl supp. Brens paper/Figure 1A mo 51 Cr/D21,22 Brens OTI T pooled.xlsx]

## Sheet: pooled day 5 OTI MC57 
																			14.7.21	9.3.22
																	EL4												%inhibition
																	Day 5
																	B6 OTI T								Average	SD	SD/1.4
																		10	45.42	60.04					52.73	10.3379	7.38422		31.1493
																		5	27.28	48.45					37.865	14.9695	10.6925		23.2405
																		2.5	13.84	31.58					22.71	12.5441	8.96005		21.026
																		1.25	6.43	20.12					13.275	9.68029	6.91449		23.1638
																		0.63	2.77	11.08					6.925	5.87606	4.19718		19.5668
																		0.31	0.43	7.43					3.93	4.94975	3.53553		27.0992
																		0.16	1.1	4.07					2.585	2.10011	1.50008		12.1857
																		0.08	0.75	3.09					1.92	1.65463	1.18188		28.6458
																	+brens	10	17.82	15.03					16.425	1.97283	1.40916
																		5	8.39	9.21					8.8	0.579828	0.414163
																		2.5	3.62	5.93					4.775	1.63342	1.16673
																		1.25	1.19	4.96					3.075	2.66579	1.90414
																		0.63	0.47	2.24					1.355	1.25158	0.893985
																		0.31	0	2.13					1.065	1.50614	1.07581
																		0.16	0.45	0.18					0.315	0.190919	0.136371
																		0.08	3.1	-2					0.55	3.60624	2.57589

## Sheet: pooled day 5 OTI EL4 
																			14.7.21	9.3.22	11.5.22	25.5.22
																	EL4														%inhibition
																	Day 5
																	B6 OTI T								Average	SD	SD/2			Brens/dmso
																		2.5	74.83	89.47	77.22	51.18			73.175	16.7231	8.36154			55.094	44.906		44.906
																		1.25	71.94	85.03	68.75	31.14			64.215	28.85	14.425			43.1753	56.8247
																		0.63	54.93	71.64	54.7	15.01			49.07	28.2277	14.1139			31.7506	68.2494
																		0.31	33.61	48.96	35.54	8.44			31.6375	17.7979	8.89894			26.2031	73.7969
																		0.16	18.7	31.85	20.95	3.76			18.815	10.5642	5.28209			24.608	75.392
																		0.08	9.1	17.83	10.99	1.61			9.8825	5.29623	2.64811			23.3241	76.6759
																		0.04	5.33	10.39	7.41	0.98			6.0275	3.07591	1.53796			22.0655	77.9345
																		0.02	4.17	5.12	3.83	0.21			3.3325	2.80014	1.40007			8.10203	91.898
																	+brens	2.5	60.35	43.34	44.88	12.69			40.315	33.7007	16.8504
																		1.25	44.13	29.99	29.87	6.91			27.725	26.3185	13.1593
																		0.63	25.94	15.5	18.37	2.51			15.58	16.5675	8.28376
																		0.31	14.49	8.42	9.41	0.84			8.29	9.65201	4.826
																		0.16	8.5	5.89	4.92	-0.79			4.63	6.56902	3.28451
																		0.08	4.4	3.68	2.08	-0.94			2.305	3.77595	1.88798
																		0.04	3.07	2.33	1.17	-1.25			1.33	3.0547	1.52735
																		0.02	1.71	0.67	0.63	-1.93			0.27	2.57387	1.28693

## Sheet: pooled day 4 OTI EL4
																			13.7.21	8.3.22	10.5.22	24.5.22
																	EL4														%inhibition
																	Day 4
																	B6 OTI T								Average	SD	SD/1.4			Brens/dmso
																		10	90.1	76.79					83.445	9.41159	6.72257			88.0161	11.9839
																		5	92.36	77.34	72.45				80.7167	14.0785	8.28147			72.9589	27.0411
																		2.5	90.63	71.93	72.19	72.39			76.785	12.8976	6.44881			61.097	38.903
																		1.25	82.58	67.2	64.95	68.12			70.7125	10.2248	5.11238			47.7143	52.2857
																		0.63	82.72	57.91	58.68	63.97			65.82	13.2583	6.62913			30.3859	69.6141
																		0.31	72.11	45.82	39.78	50.09			51.95	15.5705	7.78525			23.5804	76.4196
																					24.58	33.16
																					13.48	19.87
																	+brens	10	81.58	65.31					73.445	11.5046	8.21759
																		5	77.12	66.15	33.4				58.89	30.9147	18.1851
																		2.5	66.86	53.39	20.49	23.83			46.9133	30.4268	15.2134
																		1.25	51.95	37.76	11.51	16.11			33.74	25.3427	12.6714
																		0.63	33	21.75	5.25	9.12			20	16.8857	8.44285
																		0.31	20.31	13.41	3.03	5.22			12.25	10.6702	5.33512
																					2.65	3.55

## Sheet: pooled day 4 OTI MC57 
																			Mouse
																	MC57		13.7.21	8.3.22										%inhibition
																	Day 4
																	B6 OTI T								Average	SD	SD/1.4		Brens/dmso
																		10	53.19	37.89					45.54	10.8187	7.72767		28.4365	71.5635
																		5	29.31	26.76					28.035	1.80312	1.28794		23.114	76.886
																		2.5	17.42	17.16					17.29	0.183848	0.13132		20.7345	79.2655
																		1.25	8.58	8.31					8.445	0.190919	0.136371		10.6572	89.3428
																		0.63	4.88	4.39					4.635	0.346482	0.247487		10.356	89.644
																		0.31	1.69	3.02					2.355	0.940452	0.671751		-10.6157	110.616
																	+brens	10	10.01	15.89					12.95	4.15779	2.96985
																		5	5.17	7.79					6.48	1.85262	1.3233
																		2.5	3.04	4.13					3.585	0.770746	0.550533
																		1.25	0.74	1.06					0.9	0.226274	0.161624
																		0.63	0.56	0.4					0.48	0.113137	0.0808122
																		0.31	-0.1	-0.4					-0.25	0.212132	0.151523
