# Supplementary material for: Pharmacologic inhibition of dipeptidyl peptidase 1 (cathepsin C) does not block in vitro granzyme-mediated target cell killing by CD8 T or NK cells
Source: Front Pharmacol. 2024 Jul 3;15:1396710. doi: 10.3389/fphar.2024.1396710 (PMC11251990; doi:10.3389/fphar.2024.1396710)
Supplement: Supplementary file 1 [file DataSheet2.zip › Fig data incl supp. Brens paper/Figure 2B/ Fig 2B EGTA/D230602 LCK D14 T P815 EGTA.xlsx]

## Sheet: P815
P815
Total	4250.65						% spont
	3544.76		4262.72		Total/Spon		9.44112
	5175.07				4262.72
	4080.39
spont	385.75		402.448
	376.83
	392.9
	424.66
	413.2
	421.35
pre-sort			%		Average	Sdev	Sdev/1.7
25	3663.93	3261.48	76.5118	25	77.0557	1.91175	1.12456
	3619.73	3217.28	75.4749	12.5	72.2728	0.392272	0.230748
	3777.69	3375.24	79.1805	6.25	65.2507	1.89165	1.11273
12.5	3478.61	3076.16	72.1643	3.12	47.8543	3.08103	1.81237
	3501.78	3099.33	72.7079	1.56	32.519	3.62279	2.13105
	3469.31	3066.86	71.9462	0.78	18.6497	7.60849	4.47558
6.25	3132.7	2730.25	64.0496	0.39	10.6328	1.06365	0.625679
	3276.85	2874.4	67.4312	0.19	4.72504	0.652443	0.38379
	3142.15	2739.7	64.2712	25+ EGTA	9.35573	0.882421	0.519071
3.12	2510	2107.55	49.4415
	2526.05	2123.6	49.818
	2290.97	1888.52	44.3032
1.56	1798.46	1396.01	32.7493
	1937.93	1535.48	36.0212
	1629.54	1227.09	28.7866
0.78	1289.53	887.082	20.8102
	1223.73	821.282	19.2666
	1079.04	676.592	15.8723
0.39	820.19	417.742	9.79989
	906.77	504.322	11.831
	840.13	437.682	10.2677
0.19	604.23	201.782	4.73364
	631.49	229.042	5.37314
	575.87	173.422	4.06834
25 +EGTA	844.32	441.872	10.366
	774.82	372.372	8.73555
	784.63	382.182	8.96568
D7 sorted
25	3592.48	3190.03	74.8356
	3746.85	3344.4	78.457		Average	Sdev	Sdev/1.7
	3506.44	3103.99	72.8172	25	75.37	2.85763	1.68096
12.5	3476	3073.55	72.1031	12.5	73.1263	0.948294	0.55782
	3527.03	3124.58	73.3002	6.25	68.7699	0.843311	0.496065
	3555.82	3153.37	73.9756	3.12	54.7972	5.60349	3.29617
6.25	3328.28	2925.83	68.6377	1.56	37.862	2.19754	1.29267
	3372.35	2969.9	69.6716	0.78	22.7388	3.1333	1.84312
	3301.12	2898.67	68.0006	0.39	11.7898	1.75201	1.0306
3.12	2467.21	2064.76	48.4377	0.19	5.77179	0.494915	0.291127
	2917.87	2515.42	59.0098	25 +EGTA	13.2421	0.487472	0.286748
	2829.81	2427.36	56.944
1.56	1912	1509.55	35.4129
	2044.08	1641.63	38.5114
	2093.11	1690.66	39.6616
0.78	1221.81	819.362	19.2216
	1415.4	1012.95	23.763
	1478.01	1075.56	25.2318
0.39	818.91	416.462	9.76986
	943.91	541.462	12.7023
	952.22	549.772	12.8972
0.19	670.05	267.602	6.27772
	647.51	245.062	5.74895
	627.89	225.442	5.28868
25 +EGTA	987.95	585.502	13.7354
	946.4	543.952	12.7607
	966.42	563.972	13.2303

## Sheet: Sheet1
4250.65
3544.76
5175.07
4080.39
385.75
376.83
392.9
424.66
413.2
421.35
844.32
774.82
784.63
3663.93
3619.73
3777.69
3478.61
3501.78
3469.31
3132.7
3276.85
3142.15
2510
2526.05
2290.97
1798.46
1937.93
1629.54
1289.53
1223.73
1079.04
820.19
906.77
840.13
604.23
631.49
575.87
987.95
946.4
966.42
3592.48
3746.85
3506.44
3476
3527.03
3555.82
3328.28
3372.35
3301.12
2467.21
2917.87
2829.81
1912
2044.08
2093.11
1221.81
1415.4
1478.01
818.91
943.91
952.22
670.05
647.51
627.89
