# Supplementary material for: Pharmacologic inhibition of dipeptidyl peptidase 1 (cathepsin C) does not block in vitro granzyme-mediated target cell killing by CD8 T or NK cells
Source: Front Pharmacol. 2024 Jul 3;15:1396710. doi: 10.3389/fphar.2024.1396710 (PMC11251990; doi:10.3389/fphar.2024.1396710)
Supplement: Supplementary file 1 [file DataSheet2.zip › Fig data incl supp. Brens paper/Figure 2B/Figure 2B CD8/D21 Brens reverse ADCC pooled1.xlsx]

## Sheet: pooled huCART CD19
																			2023-06-21	2023-06-28	2021-06-28	19/7/
																	P815			donor 8	donor 9	donor 10
																														only pooled U-W for fig2B
																									Average	SD	SD/1.7
																	DMSO	16	48.2344	85.5475	89.1721	64.8051			79.8416	14.6671	8.6277
																		8	37.5405	62.781	82.6128	45.9665			63.7868	5.95804	3.50473
																		4	22.135	50.0752	62.1397	29.4692			47.228	5.18605	3.05062
																		2	17.2972	34.7518	50.4063	17.5025			34.2202	0.145184	0.0854024
																		1	8.98951	22.7299	29.3265	10.2588			20.7717	0.897534	0.527961
																		0.5	3.64428	10.1338	16.4953	4.1322			10.2538	0.345008	0.202946
																		0.25	-1.80345	8.10025	9.82421	2.00634			6.6436	2.69393	1.58466
																		0.125	10.6531	4.47294	8.11213	1.29079			4.62529	6.62013	3.89419
																	+brens	16	17.5241	56.6847	64.5838	62.1114			61.1266	3.83724	2.2572
																		8	16.1445	53.6236	52.2643	44.883			50.257	6.18049	3.63558
																		4	13.8105	43.7498	36.5444	29.1394			36.4779	10.3311	6.07712
																		2	4.42733	27.9823	23.0579	16.2977			22.446	8.26229	4.86017
																		1	11.6294	23.7467	17.2404	11.752			17.5797	8.48152	4.98913
																		0.5	-1.59844	14.3062	10.5617	4.45125			9.77304	6.96851	4.09912
																		0.25	4.05765	5.66692	5.01698	1.69359			4.12583	2.80957	1.65269
																		0.125	2.28487	6.11317	1.03473	2.24546			3.13112	2.73488	1.95349
