# Supplementary material for: Pharmacologic inhibition of dipeptidyl peptidase 1 (cathepsin C) does not block in vitro granzyme-mediated target cell killing by CD8 T or NK cells
Source: Front Pharmacol. 2024 Jul 3;15:1396710. doi: 10.3389/fphar.2024.1396710 (PMC11251990; doi:10.3389/fphar.2024.1396710)
Supplement: Supplementary file 1 [file DataSheet2.zip › Fig data incl supp. Brens paper/Figure 2B/Figure 2B CD8/20210628 p815 donor 8.xlsx]

## Sheet: Sheet1
	TOTAL	SPON	%S	T-S
	652.5	87.49	12.4741	616.987				RAW	RAW-S	(/T-S)	AVE	ERROR
	738	88.43				DMSO 10µM	16	573.58	485.648	78.7127	85.5475	6.61163
	695.52	89.56						618.66	530.727	86.0192
	733.66	86.25						655.01	567.077	91.9107
							8	504.85	416.918	67.5731	62.781	4.32857
	704.92	87.9325						468.09	380.157	61.6151
								452.91	364.978	59.1548
							4	323.52	235.587	38.1835	50.0752	10.5136
								446.63	358.697	58.1369				85.5475	6.61163
								420.52	332.587	53.9051				62.781	4.32857
							2	255.67	167.737	27.1865	34.7518	7.01713		50.0752	10.5136
								310.18	222.248	36.0214				34.7518	7.01713
								341.19	253.257	41.0474				22.7299	1.05379
							1	232.32	144.387	23.402	22.7299	1.05379		10.1338	3.71121
								231.52	143.588	23.2724				8.10025	2.72706
								220.68	132.748	21.5154				4.47294	2.47265
							0.5	134.98	47.0475	7.62536	10.1338	3.71121
								139.63	51.6975	8.37902				56.6847	15.8746
								176.76	88.8275	14.397				53.6236	2.6388
							0.25	137.22	49.2875	7.98841	8.10025	2.72706		43.7498	2.45426
								121.44	33.5075	5.43082				27.9823	3.09274
								155.07	67.1375	10.8815				23.7467	13.0034
							0.125	100.96	13.0275	2.11147	4.47294	2.47265		14.3062	5.70694
								114.24	26.3075	4.26386				5.66692	4.0211
								131.39	43.4575	7.0435				6.11317	4.71923
						Brensocatib 10µM	16	452.96	365.027	59.1629	56.6847	15.8746
								332.98	245.048	39.7168
								527.07	439.138	71.1745				55.9083	4.58813
							8	426.4	338.467	54.8581	53.6236	2.6388		48.4041	7.13915
								429.86	341.928	55.4189				29.1882	6.32891
								400.09	312.157	50.5938				19.5516	1.49667
							4	346.25	258.317	41.8675	43.7498	2.45426		16.94	2.87211
								352.35	264.418	42.8562				11.3348	4.56211
								374.99	287.058	46.5257				9.08352	3.52534
							2	241.21	153.278	24.8429	27.9823	3.09274		7.95167	3.87677
								279.36	191.428	31.0262
								261.17	173.238	28.078
							1	178.08	90.1475	14.6109	23.7467	13.0034
								198.96	111.028	17.9951
								326.3	238.368	38.6341
							0.5	210.89	122.957	19.9287	14.3062	5.70694
								140.49	52.5575	8.51841
								177.22	89.2875	14.4715
							0.25	150.55	62.6175	10.1489	5.66692	4.0211
								102.59	14.6575	2.37566
								115.55	27.6175	4.47618
							0.125	99.2	11.2675	1.82621	6.11317	4.71923
								120.9	32.9675	5.3433
								156.85	68.9175	11.17
						34960Na6 20uM	16	406.03	318.097	51.5566	55.9083	4.58813
								462.45	374.517	60.701
								430.16	342.228	55.4675
							8	349.36	261.428	42.3716	48.4041	7.13915
								435.21	347.277	56.286
								375.17	287.238	46.5548
							4	267.41	179.478	29.0893	29.1882	6.32891
								307.37	219.438	35.566
								229.28	141.347	22.9093
							2	216.37	128.438	20.8169	19.5516	1.49667
								198.37	110.438	17.8995
								210.95	123.017	19.9384
							1	207.41	119.477	19.3647	16.94	2.87211
								172.88	84.9475	13.7681
								197.06	109.127	17.6871
							0.5	172.3	84.3675	13.6741	11.3348	4.56211
								175.87	87.9375	14.2527
								125.43	37.4975	6.07751
							0.25	160.24	72.3075	11.7194	9.08352	3.52534
								152.42	64.4875	10.452
								119.27	31.3375	5.07911
							0.125	139.86	51.9275	8.4163	7.95167	3.87677
								111.77	23.8375	3.86353
								159.35	71.4175	11.5752

## Sheet: Sheet2
Protocol ID	Protocol name	Measurement date & time	Completion status	Run ID	Rack	Det	Pos	Time	Sample code	Cr-51 Counts	Cr-51 CPM	Cr-51 Error %	Cr-51 Info
1	Cr-release	2021-06-28 14:55:47	0	1010	1	1	1	60.05		5373.38	5234.31	1.38
1	Cr-release	2021-06-28 14:55:47	0	1010	1	2	2	60.05		5211.11	5127.85	1.4
1	Cr-release	2021-06-28 14:55:47	0	1010	1	3	3	60.05		5140.64	5043.78	1.41
1	Cr-release	2021-06-28 14:55:47	0	1010	1	4	4	60.05		5216.46	5068.32	1.4
1	Cr-release	2021-06-28 14:55:47	0	1010	1	5	5	60.05		989.69	841.76	3.37
1	Cr-release	2021-06-28 14:55:47	0	1010	1	6	6	60.05		872.28	713.24	3.62
1	Cr-release	2021-06-28 14:55:47	0	1010	1	7	7	60.05		1033.58	875.18	3.29
1	Cr-release	2021-06-28 14:55:47	0	1010	1	8	8	60.05		891.76	797.4	3.57
1	Cr-release	2021-06-28 14:55:47	0	1010	1	9	9	60.05		5135.97	5020.16	1.41
1	Cr-release	2021-06-28 14:55:47	0	1010	1	10	10	60.05		5282.25	5106.25	1.39
1	Cr-release	2021-06-28 14:57:23	0	1010	2	1	1	60.05		5183.62	5044.84	1.4
1	Cr-release	2021-06-28 14:57:23	0	1010	2	2	2	60.05		4774	4673.83	1.46
1	Cr-release	2021-06-28 14:57:23	0	1010	2	3	3	60.05		4938.94	4824.59	1.44
1	Cr-release	2021-06-28 14:57:23	0	1010	2	4	4	60.05		5136.06	4969.57	1.41
1	Cr-release	2021-06-28 14:57:23	0	1010	2	5	5	60.05		4273.39	4078.4	1.55
1	Cr-release	2021-06-28 14:57:23	0	1010	2	6	6	60.05		4484.2	4324.89	1.51
1	Cr-release	2021-06-28 14:57:23	0	1010	2	7	7	60.05		4720.95	4553.43	1.47
1	Cr-release	2021-06-28 14:57:23	0	1010	2	8	8	60.05		3412.26	3353.98	1.74
1	Cr-release	2021-06-28 14:57:23	0	1010	2	9	9	60.05		3594.75	3464.37	1.69
1	Cr-release	2021-06-28 14:57:23	0	1010	2	10	10	60.05		3765.17	3590.8	1.65
1	Cr-release	2021-06-28 14:59:11	0	1010	3	1	1	60.05		2846.78	2723.64	1.91
1	Cr-release	2021-06-28 14:59:11	0	1010	3	2	2	60.05		3038.59	2938.17	1.85
1	Cr-release	2021-06-28 14:59:11	0	1010	3	3	3	60.05		3016.47	2910.4	1.85
1	Cr-release	2021-06-28 14:59:11	0	1010	3	4	4	60.05		2267.2	2130.62	2.15
1	Cr-release	2021-06-28 14:59:11	0	1010	3	5	5	60.05		2360.4	2202.35	2.11
1	Cr-release	2021-06-28 14:59:11	0	1010	3	6	6	60.05		2281.51	2144.71	2.15
1	Cr-release	2021-06-28 14:59:11	0	1010	3	7	7	60.05		1833.92	1699.73	2.41
1	Cr-release	2021-06-28 14:59:11	0	1010	3	8	8	60.05		2117.6	2041.88	2.23
1	Cr-release	2021-06-28 14:59:11	0	1010	3	9	9	60.05		1949.46	1831.3	2.33
1	Cr-release	2021-06-28 14:59:11	0	1010	3	10	10	60.05		1892.16	1752.53	2.37
1	Cr-release	2021-06-28 15:00:59	0	1010	4	1	1	60.05		2120.14	1982.56	2.23
1	Cr-release	2021-06-28 15:00:59	0	1010	4	2	2	60.05		2033	1913.83	2.28
1	Cr-release	2021-06-28 15:00:59	0	1010	4	3	3	60.05		5081.47	4965.91	1.42
1	Cr-release	2021-06-28 15:00:59	0	1010	4	4	4	60.05		5586.59	5432.71	1.35
1	Cr-release	2021-06-28 15:00:59	0	1010	4	5	5	60.05		5457.35	5256.94	1.37
1	Cr-release	2021-06-28 15:00:59	0	1010	4	6	6	60.05		4910.3	4745.45	1.44
1	Cr-release	2021-06-28 15:00:59	0	1010	4	7	7	60.05		5165	4988.67	1.41
1	Cr-release	2021-06-28 15:00:59	0	1010	4	8	8	60.05		4655.8	4618.04	1.48
1	Cr-release	2021-06-28 15:00:59	0	1010	4	9	9	60.05		4447.24	4313.83	1.52
1	Cr-release	2021-06-28 15:00:59	0	1010	4	10	10	60.05		4880.38	4691.22	1.45
1	Cr-release	2021-06-28 15:02:48	0	1010	5	1	1	60.03		4481.99	4351.37	1.51
1	Cr-release	2021-06-28 15:02:48	0	1010	5	2	2	60.03		3775	3677.52	1.65
1	Cr-release	2021-06-28 15:02:48	0	1010	5	3	3	60.03		4022.26	3914.04	1.6
1	Cr-release	2021-06-28 15:02:48	0	1010	5	4	4	60.03		3891.07	3739.82	1.63
1	Cr-release	2021-06-28 15:02:48	0	1010	5	5	5	60.03		2762.63	2597.44	1.94
1	Cr-release	2021-06-28 15:02:48	0	1010	5	6	6	60.03		3246.26	3101.28	1.79
1	Cr-release	2021-06-28 15:02:48	0	1010	5	7	7	60.03		3018.69	2872	1.85
1	Cr-release	2021-06-28 15:02:48	0	1010	5	8	8	60.03		1971.48	1891.31	2.32
1	Cr-release	2021-06-28 15:02:48	0	1010	5	9	9	60.03		2377.19	2254.92	2.1
1	Cr-release	2021-06-28 15:02:48	0	1010	5	10	10	60.03		2193.55	2045.95	2.19
1	Cr-release	2021-06-28 15:04:36	0	1010	6	1	1	60.05		1517.03	1400.2	2.67
1	Cr-release	2021-06-28 15:04:36	0	1010	6	2	2	60.05		1826.51	1722.52	2.41
1	Cr-release	2021-06-28 15:04:36	0	1010	6	3	3	60.05		2089.01	1986.79	2.24
1	Cr-release	2021-06-28 15:04:36	0	1010	6	4	4	60.05		1353.38	1211.38	2.84
1	Cr-release	2021-06-28 15:04:36	0	1010	6	5	5	60.05		1935.92	1776.63	2.34
1	Cr-release	2021-06-28 15:04:36	0	1010	6	6	6	60.05		1316.38	1171.55	2.88
1	Cr-release	2021-06-28 15:04:36	0	1010	6	7	7	60.05		4802.86	4650.03	1.46
1	Cr-release	2021-06-28 15:04:36	0	1010	6	8	8	60.05		4902.33	4886.76	1.44
1	Cr-release	2021-06-28 15:04:36	0	1010	6	9	9	60.05		4802.35	4685.08	1.46
1	Cr-release	2021-06-28 15:04:36	0	1010	6	10	10	60.05		4489.9	4306.85	1.51
1	Cr-release	2021-06-28 15:06:25	0	1010	7	1	1	60.05		4547.42	4415.58	1.5
1	Cr-release	2021-06-28 15:06:25	0	1010	7	2	2	60.05		4576.52	4477.82	1.5
1	Cr-release	2021-06-28 15:06:25	0	1010	7	3	3	60.05		3750.26	3641.88	1.66
1	Cr-release	2021-06-28 15:06:25	0	1010	7	4	4	60.05		3894.35	3740.85	1.63
1	Cr-release	2021-06-28 15:06:25	0	1010	7	5	5	60.05		3896.51	3710.53	1.63
1	Cr-release	2021-06-28 15:06:25	0	1010	7	6	6	60.05		3026.6	2882.74	1.85
1	Cr-release	2021-06-28 15:06:25	0	1010	7	7	7	60.05		3170.68	3022.42	1.81
1	Cr-release	2021-06-28 15:06:25	0	1010	7	8	8	60.05		2789.3	2720.56	1.93
1	Cr-release	2021-06-28 15:06:25	0	1010	7	9	9	60.05		2357.19	2235.58	2.11
1	Cr-release	2021-06-28 15:06:25	0	1010	7	10	10	60.05		2230	2080.83	2.17
1	Cr-release	2021-06-28 15:08:13	0	1010	8	1	1	60.05		2156.97	2038.11	2.21
1	Cr-release	2021-06-28 15:08:13	0	1010	8	2	2	60.05		1815.31	1712.61	2.42
1	Cr-release	2021-06-28 15:08:13	0	1010	8	3	3	60.05		1840.6	1736.73	2.4
1	Cr-release	2021-06-28 15:08:13	0	1010	8	4	4	60.05		1632.21	1502.78	2.56
1	Cr-release	2021-06-28 15:08:13	0	1010	8	5	5	60.05		1503.85	1362.85	2.68
1	Cr-release	2021-06-28 15:08:13	0	1010	8	6	6	60.05		1530.36	1401.49	2.65
1	Cr-release	2021-06-28 15:08:13	0	1010	8	7	7	60.05		1449.53	1321.74	2.73
1	Cr-release	2021-06-28 15:08:13	0	1010	8	8	8	60.05		1915.46	1839.87	2.35
1	Cr-release	2021-06-28 15:08:13	0	1010	8	9	9	60.05		1865.27	1750.79	2.39
1	Cr-release	2021-06-28 15:08:13	0	1010	8	10	10	60.05		1534.93	1401.33	2.65
1	Cr-release	2021-06-28 15:10:02	0	1010	9	1	1	60.05		766.31	652.5	3.9
1	Cr-release	2021-06-28 15:10:02	0	1010	9	2	2	60.05		840	738	3.69
1	Cr-release	2021-06-28 15:10:02	0	1010	9	3	3	60.05		794.45	695.52	3.79
1	Cr-release	2021-06-28 15:10:02	0	1010	9	4	4	60.05		848.43	733.66	3.68
1	Cr-release	2021-06-28 15:10:02	0	1010	9	5	5	60.05		215	101.27	9.69	I
1	Cr-release	2021-06-28 15:10:02	0	1010	9	6	6	60.05		200.5	87.49	10.45	I
1	Cr-release	2021-06-28 15:10:02	0	1010	9	7	7	60.05		201	88.43	10.4	I
1	Cr-release	2021-06-28 15:10:02	0	1010	9	8	8	60.05		195	89.56	10.65	I
1	Cr-release	2021-06-28 15:10:02	0	1010	9	9	9	60.05		209.02	102.5	9.86	I
1	Cr-release	2021-06-28 15:10:02	0	1010	9	10	10	60.05		198.47	86.25	10.68	I
1	Cr-release	2021-06-28 15:11:50	0	1010	10	1	1	60.05		686.21	573.58	4.17
1	Cr-release	2021-06-28 15:11:50	0	1010	10	2	2	60.05		722.83	618.66	4.03
1	Cr-release	2021-06-28 15:11:50	0	1010	10	3	3	60.05		755.65	655.01	3.9
1	Cr-release	2021-06-28 15:11:50	0	1010	10	4	4	60.05		620.24	504.85	4.43
1	Cr-release	2021-06-28 15:11:50	0	1010	10	5	5	60.05		587	468.09	4.57
1	Cr-release	2021-06-28 15:11:50	0	1010	10	6	6	60.05		568	452.91	4.67
1	Cr-release	2021-06-28 15:11:50	0	1010	10	7	7	60.05		436.96	323.52	5.52
1	Cr-release	2021-06-28 15:11:50	0	1010	10	8	8	60.05		546.5	446.63	4.77
1	Cr-release	2021-06-28 15:11:50	0	1010	10	9	9	60.05		529.05	420.52	4.86
1	Cr-release	2021-06-28 15:11:50	0	1010	10	10	10	60.05		371	255.67	6.2	I
1	Cr-release	2021-06-28 15:13:39	0	1010	11	1	1	60.05		421.21	310.18	5.67	I
1	Cr-release	2021-06-28 15:13:39	0	1010	11	2	2	60.05		445.67	341.19	5.42	I
1	Cr-release	2021-06-28 15:13:39	0	1010	11	3	3	60.05		332	232.32	6.56	I
1	Cr-release	2021-06-28 15:13:39	0	1010	11	4	4	60.05		344.12	231.52	6.54	I
1	Cr-release	2021-06-28 15:13:39	0	1010	11	5	5	60.05		334.11	220.68	6.66	I
1	Cr-release	2021-06-28 15:13:39	0	1010	11	6	6	60.05		246	134.98	8.54	I
1	Cr-release	2021-06-28 15:13:39	0	1010	11	7	7	60.05		250.31	139.63	8.4	I
1	Cr-release	2021-06-28 15:13:39	0	1010	11	8	8	60.05		281	176.76	7.58	I
1	Cr-release	2021-06-28 15:13:39	0	1010	11	9	9	60.05		244	137.22	8.52	I
1	Cr-release	2021-06-28 15:13:39	0	1010	11	10	10	60.05		234.3	121.44	9	I
1	Cr-release	2021-06-28 15:15:28	0	1010	12	1	1	60.05		265.42	155.07	8.01	I
1	Cr-release	2021-06-28 15:15:28	0	1010	12	2	2	60.05		207.67	100.96	9.88	I
1	Cr-release	2021-06-28 15:15:28	0	1010	12	3	3	60.05		215	114.24	9.3	I
1	Cr-release	2021-06-28 15:15:28	0	1010	12	4	4	60.05		245	131.39	8.61	I
1	Cr-release	2021-06-28 15:15:28	0	1010	12	5	5	60.05		569	452.96	4.66
1	Cr-release	2021-06-28 15:15:28	0	1010	12	6	6	60.05		445.34	332.98	5.45
1	Cr-release	2021-06-28 15:15:28	0	1010	12	7	7	60.05		640.15	527.07	4.34
1	Cr-release	2021-06-28 15:15:28	0	1010	12	8	8	60.05		526.7	426.4	4.88
1	Cr-release	2021-06-28 15:15:28	0	1010	12	9	9	60.05		537.93	429.86	4.81
1	Cr-release	2021-06-28 15:15:28	0	1010	12	10	10	60.05		518	400.09	4.96
1	Cr-release	2021-06-28 15:17:16	0	1010	13	1	1	60.05		457.34	346.25	5.36
1	Cr-release	2021-06-28 15:17:16	0	1010	13	2	2	60.05		457	352.35	5.33
1	Cr-release	2021-06-28 15:17:16	0	1010	13	3	3	60.05		475.03	374.99	5.16
1	Cr-release	2021-06-28 15:17:16	0	1010	13	4	4	60.05		354.24	241.21	6.4	I
1	Cr-release	2021-06-28 15:17:16	0	1010	13	5	5	60.05		393.61	279.36	5.92	I
1	Cr-release	2021-06-28 15:17:16	0	1010	13	6	6	60.05		374	261.17	6.14	I
1	Cr-release	2021-06-28 15:17:16	0	1010	13	7	7	60.05		289.38	178.08	7.44	I
1	Cr-release	2021-06-28 15:17:16	0	1010	13	8	8	60.05		303	198.96	7.14	I
1	Cr-release	2021-06-28 15:17:16	0	1010	13	9	9	60.05		433.85	326.3	5.53	I
1	Cr-release	2021-06-28 15:17:16	0	1010	13	10	10	60.05		325	210.89	6.84	I
1	Cr-release	2021-06-28 15:19:05	0	1010	14	1	1	60.05		250.67	140.49	8.42	I
1	Cr-release	2021-06-28 15:19:05	0	1010	14	2	2	60.05		282	177.22	7.52	I
1	Cr-release	2021-06-28 15:19:05	0	1010	14	3	3	60.05		250.13	150.55	8.15	I
1	Cr-release	2021-06-28 15:19:05	0	1010	14	4	4	60.05		214	102.59	9.81	I
1	Cr-release	2021-06-28 15:19:05	0	1010	14	5	5	60.05		226.82	115.55	9.19	I
1	Cr-release	2021-06-28 15:19:05	0	1010	14	6	6	60.05		211	99.2	9.9	I
1	Cr-release	2021-06-28 15:19:05	0	1010	14	7	7	60.05		232.38	120.9	8.99	I
1	Cr-release	2021-06-28 15:19:05	0	1010	14	8	8	60.05		261	156.85	8.06	I
1	Cr-release	2021-06-28 15:19:05	0	1010	14	9	9	60.05		513	406.03	4.96
1	Cr-release	2021-06-28 15:19:05	0	1010	14	10	10	60.05		579.24	462.45	4.62
1	Cr-release	2021-06-28 15:20:53	0	1010	15	1	1	60.05		541.91	430.16	4.81
1	Cr-release	2021-06-28 15:20:53	0	1010	15	2	2	60.05		454	349.36	5.36
1	Cr-release	2021-06-28 15:20:53	0	1010	15	3	3	60.05		535.39	435.21	4.79
1	Cr-release	2021-06-28 15:20:53	0	1010	15	4	4	60.05		489	375.17	5.14
1	Cr-release	2021-06-28 15:20:53	0	1010	15	5	5	60.05		381.61	267.41	6.05	I
1	Cr-release	2021-06-28 15:20:53	0	1010	15	6	6	60.05		420	307.37	5.67	I
1	Cr-release	2021-06-28 15:20:53	0	1010	15	7	7	60.05		341.38	229.28	6.55	I
1	Cr-release	2021-06-28 15:20:53	0	1010	15	8	8	60.05		320	216.37	6.85	I
1	Cr-release	2021-06-28 15:20:53	0	1010	15	9	9	60.05		306	198.37	7.07	I
1	Cr-release	2021-06-28 15:20:53	0	1010	15	10	10	60.05		325.24	210.95	6.83	I
1	Cr-release	2021-06-28 15:22:42	0	1010	16	1	1	60.05		318	207.41	6.93	I
1	Cr-release	2021-06-28 15:22:42	0	1010	16	2	2	60.05		278	172.88	7.61	I
1	Cr-release	2021-06-28 15:22:42	0	1010	16	3	3	60.05		296.7	197.06	7.12	I
1	Cr-release	2021-06-28 15:22:42	0	1010	16	4	4	60.05		284.35	172.3	7.57	I
1	Cr-release	2021-06-28 15:22:42	0	1010	16	5	5	60.05		287.82	175.87	7.47	I
1	Cr-release	2021-06-28 15:22:42	0	1010	16	6	6	60.05		236.17	125.43	8.87	I
1	Cr-release	2021-06-28 15:22:42	0	1010	16	7	7	60.05		270.77	160.24	7.85	I
1	Cr-release	2021-06-28 15:22:42	0	1010	16	8	8	60.05		256.95	152.42	8.16	I
1	Cr-release	2021-06-28 15:22:42	0	1010	16	9	9	60.05		226	119.27	9.13	I
1	Cr-release	2021-06-28 15:22:42	0	1010	16	10	10	60.05		253	139.86	8.39	I
1	Cr-release	2021-06-28 15:24:30	0	1010	17	1	1	60.05		224.3	111.77	9.34	I
1	Cr-release	2021-06-28 15:24:30	0	1010	17	2	2	60.05		266.78	159.35	7.87	I
1	Cr-release	2021-06-28 15:24:30	0	1010	17	3	3	60.05		82.07	0	0	I
1	Cr-release	2021-06-28 15:24:30	0	1010	17	4	4	60.05		722.61	608.41	4.04
1	Cr-release	2021-06-28 15:24:30	0	1010	17	5	5	60.05		808.37	688.64	3.78
1	Cr-release	2021-06-28 15:24:30	0	1010	17	6	6	60.05		730.45	617.29	4.01
1	Cr-release	2021-06-28 15:24:30	0	1010	17	7	7	60.05		703	587.23	4.1
1	Cr-release	2021-06-28 15:24:30	0	1010	17	8	8	60.05		676.37	578.18	4.19
1	Cr-release	2021-06-28 15:24:30	0	1010	17	9	9	60.05		737	627.52	3.98
1	Cr-release	2021-06-28 15:24:30	0	1010	17	10	10	60.05		560.92	442.21	4.72
1	Cr-release	2021-06-28 15:26:19	0	1010	18	1	1	60.05		578	466.14	4.62
1	Cr-release	2021-06-28 15:26:19	0	1010	18	2	2	60.05		610.09	505.63	4.45
1	Cr-release	2021-06-28 15:26:19	0	1010	18	3	3	60.05		476.7	376.65	5.15	I
1	Cr-release	2021-06-28 15:26:19	0	1010	18	4	4	60.05		505.39	391.15	5.03
1	Cr-release	2021-06-28 15:26:19	0	1010	18	5	5	60.05		546	429	4.78
1	Cr-release	2021-06-28 15:26:19	0	1010	18	6	6	60.05		380	267.82	6.08	I
1	Cr-release	2021-06-28 15:26:19	0	1010	18	7	7	60.05		382.09	269.81	6.05	I
1	Cr-release	2021-06-28 15:26:19	0	1010	18	8	8	60.05		372.28	268.99	6.14	I
1	Cr-release	2021-06-28 15:26:19	0	1010	18	9	9	60.05		289.1	181.71	7.39	I
1	Cr-release	2021-06-28 15:26:19	0	1010	18	10	10	60.05		316.13	201.79	6.98	I
1	Cr-release	2021-06-28 15:28:08	0	1010	19	1	1	60.05		296	185.62	7.33	I
1	Cr-release	2021-06-28 15:28:08	0	1010	19	2	2	60.05		227.27	122.12	9.06	I
1	Cr-release	2021-06-28 15:28:08	0	1010	19	3	3	60.05		275	175.24	7.55	I
1	Cr-release	2021-06-28 15:28:08	0	1010	19	4	4	60.05		260	148.28	8.17	I
1	Cr-release	2021-06-28 15:28:08	0	1010	19	5	5	60.05		249	136.48	8.44	I
1	Cr-release	2021-06-28 15:28:08	0	1010	19	6	6	60.05		261.82	149.37	8.09	I
1	Cr-release	2021-06-28 15:28:08	0	1010	19	7	7	60.05		240.09	128.1	8.72	I
1	Cr-release	2021-06-28 15:28:08	0	1010	19	8	8	60.05		555.08	457.11	4.73
1	Cr-release	2021-06-28 15:28:08	0	1010	19	9	9	60.05		609.97	502.75	4.46
1	Cr-release	2021-06-28 15:28:08	0	1010	19	10	10	60.05		616.58	499.36	4.45
1	Cr-release	2021-06-28 15:29:56	0	1010	20	1	1	60.03		506.89	395.68	5.02	I
1	Cr-release	2021-06-28 15:29:56	0	1010	20	2	2	60.03		522.82	418.58	4.89
1	Cr-release	2021-06-28 15:29:56	0	1010	20	3	3	60.03		517	416.93	4.89
1	Cr-release	2021-06-28 15:29:56	0	1010	20	4	4	60.03		414.39	301.04	5.73	I
1	Cr-release	2021-06-28 15:29:56	0	1010	20	5	5	60.03		429.12	314.01	5.58	I
1	Cr-release	2021-06-28 15:29:56	0	1010	20	6	6	60.03		437.63	325.17	5.52	I
1	Cr-release	2021-06-28 15:29:56	0	1010	20	7	7	60.03		318.17	206.79	6.91	I
1	Cr-release	2021-06-28 15:29:56	0	1010	20	8	8	60.03		371	268.38	6.15	I
1	Cr-release	2021-06-28 15:29:56	0	1010	20	9	9	60.03		323	215.42	6.79	I
1	Cr-release	2021-06-28 15:29:56	0	1010	20	10	10	60.03		276.51	162.97	7.77	I
1	Cr-release	2021-06-28 15:31:46	0	1010	21	1	1	60.05		323.44	212.95	6.84	I
1	Cr-release	2021-06-28 15:31:46	0	1010	21	2	2	60.05		311.82	206.99	6.96	I
1	Cr-release	2021-06-28 15:31:46	0	1010	21	3	3	60.05		243	143.5	8.35	I
1	Cr-release	2021-06-28 15:31:46	0	1010	21	4	4	60.05		267.39	155.52	7.97	I
1	Cr-release	2021-06-28 15:31:46	0	1010	21	5	5	60.05		272.12	160.27	7.82	I
1	Cr-release	2021-06-28 15:31:46	0	1010	21	6	6	60.05		194	83.78	10.85	I
1	Cr-release	2021-06-28 15:31:46	0	1010	21	7	7	60.05		242.7	132.56	8.63	I
1	Cr-release	2021-06-28 15:31:46	0	1010	21	8	8	60.05		245	140.32	8.51	I
1	Cr-release	2021-06-28 15:31:46	0	1010	21	9	9	60.05		192	85.52	10.79	I
1	Cr-release	2021-06-28 15:31:46	0	1010	21	10	10	60.05		214	101.45	9.85	I
1	Cr-release	2021-06-28 15:33:34	0	1010	22	1	1	60.05		208	95.98	10.08	I
1	Cr-release	2021-06-28 15:33:34	0	1010	22	2	2	60.05		517.47	413.16	4.93
1	Cr-release	2021-06-28 15:33:34	0	1010	22	3	3	60.05		565.51	465.08	4.63
1	Cr-release	2021-06-28 15:33:34	0	1010	22	4	4	60.05		596.93	484.01	4.53
1	Cr-release	2021-06-28 15:33:34	0	1010	22	5	5	60.05		428.12	312.65	5.59	I
1	Cr-release	2021-06-28 15:33:34	0	1010	22	6	6	60.05		499.83	386.45	5.06
1	Cr-release	2021-06-28 15:33:34	0	1010	22	7	7	60.05		481	367.51	5.18	I
1	Cr-release	2021-06-28 15:33:34	0	1010	22	8	8	60.05		423.16	321.49	5.62	I
1	Cr-release	2021-06-28 15:33:34	0	1010	22	9	9	60.05		406	297.93	5.78	I
1	Cr-release	2021-06-28 15:33:34	0	1010	22	10	10	60.05		414	298.09	5.75	I
1	Cr-release	2021-06-28 15:35:23	0	1010	23	1	1	60.05		346	235.43	6.51	I
1	Cr-release	2021-06-28 15:35:23	0	1010	23	2	2	60.05		342.23	237.47	6.5	I
1	Cr-release	2021-06-28 15:35:23	0	1010	23	3	3	60.05		286	186.06	7.32	I
1	Cr-release	2021-06-28 15:35:23	0	1010	23	4	4	60.05		284.93	172.8	7.56	I
1	Cr-release	2021-06-28 15:35:23	0	1010	23	5	5	60.05		298.24	185.92	7.26	I
1	Cr-release	2021-06-28 15:35:23	0	1010	23	6	6	60.05		302.66	191.8	7.19	I
1	Cr-release	2021-06-28 15:35:23	0	1010	23	7	7	60.05		261.7	151.16	8.08	I
1	Cr-release	2021-06-28 15:35:23	0	1010	23	8	8	60.05		253	148.39	8.27	I
1	Cr-release	2021-06-28 15:35:23	0	1010	23	9	9	60.05		250.49	143.48	8.32	I
1	Cr-release	2021-06-28 15:35:23	0	1010	23	10	10	60.05		267	153.77	8	I
1	Cr-release	2021-06-28 15:37:13	0	1010	24	1	1	60.05		237	126.73	8.86	I
1	Cr-release	2021-06-28 15:37:13	0	1010	24	2	2	60.05		269.23	164.03	7.81	I
1	Cr-release	2021-06-28 15:37:13	0	1010	24	3	3	60.05		211	111.89	9.47	I
1	Cr-release	2021-06-28 15:37:13	0	1010	24	4	4	60.05		234	123.25	8.98	I
1	Cr-release	2021-06-28 15:37:13	0	1010	24	5	5	60.05		307.12	195.74	7.1	I
1	Cr-release	2021-06-28 15:37:13	0	1010	24	6	6	60.05		105	0	0	I
1	Cr-release	2021-06-28 15:37:13	0	1010	24	7	7	60.05		104	0	0	I
1	Cr-release	2021-06-28 15:37:13	0	1010	24	8	8	60.05		100.08	0	0	I
1	Cr-release	2021-06-28 15:37:13	0	1010	24	9	9	60.05		94	0	0	I
1	Cr-release	2021-06-28 15:37:13	0	1010	24	10	10	60.05		93.34	0	0	I
1	Cr-release	2021-06-28 15:38:59	0	1010	25	1	1	60.05		92.45	0	0	I
1	Cr-release	2021-06-28 15:38:59	0	1010	25	2	2	60.05		116	10.91	30.49	I
1	Cr-release	2021-06-28 15:38:59	0	1010	25	3	3	60.05		107.51	8.3	34.98	I
1	Cr-release	2021-06-28 15:38:59	0	1010	25	4	4	60.05		93	0	0	I
1	Cr-release	2021-06-28 15:38:59	0	1010	25	5	5	60.05		92	0	0	I
1	Cr-release	2021-06-28 15:38:59	0	1010	25	6	6	60.05		88	0	0	I
1	Cr-release	2021-06-28 15:38:59	0	1010	25	7	7	60.05		103	0	0	I
1	Cr-release	2021-06-28 15:38:59	0	1010	25	8	8	60.05		98.08	0	0	I
1	Cr-release	2021-06-28 15:38:59	0	1010	25	9	9	60.05		77	0	0	I
1	Cr-release	2021-06-28 15:38:59	0	1010	25	10	10	60.05		93	0	0	I
