# Supplementary material for: Pharmacologic inhibition of dipeptidyl peptidase 1 (cathepsin C) does not block in vitro granzyme-mediated target cell killing by CD8 T or NK cells
Source: Front Pharmacol. 2024 Jul 3;15:1396710. doi: 10.3389/fphar.2024.1396710 (PMC11251990; doi:10.3389/fphar.2024.1396710)
Supplement: Supplementary file 1 [file DataSheet2.zip › Fig data incl supp. Brens paper/Figure 2B/Figure 2B CD8/20210719 p815 donor 10 5 day.xlsx]

## Sheet: Sheet1
	TOTAL	SPON	%S	T-S	Donor 10 (JT) 5 day treatment
	3857.95	287.01	8.17892	3494.75				RAW	RAW-S	(/T-S)	AVE	ERROR
	3833.4	369.84				DMSO 10µM	26	2627.41	2316.12	66.2742	64.8051	1.32392
	3786.79	277.03						2537.6	2226.31	63.7043
	3746.03							2563.2	2251.91	64.4369
							13	1926.56	1615.27	46.2198	45.9665	0.252952
	3806.04	311.293						1908.88	1597.59	45.7139					64.8051	1.32392
								1917.68	1606.39	45.9657					45.9665	0.252952
							6.5	1344.91	1033.62	29.5763	29.4692	0.0934837			29.4692	0.0934837
								1339.7	1028.41	29.4272					17.5025	0.0248802
								1338.89	1027.6	29.404					10.2588	0.778975
							3.3	922.57	611.277	17.4913	17.5025	0.0248802			4.1322	0.880132
								923.96	612.667	17.5311					2.00634	0.887645
								922.36	611.067	17.4853					1.29079	0.710951
							1.6	664.39	353.097	10.1036	10.2588	0.778975
								645.71	334.417	9.56912					62.1114	0.811951
								699.34	388.047	11.1037					44.883	0.340634
							0.8	491.11	179.817	5.14534	4.1322	0.880132			29.1394	1.2357
								435.58	124.287	3.55638					16.2977	1.08543
								440.42	129.127	3.69488					11.752	0.858539
							0.4	349.62	38.3267	1.09669	2.00634	0.887645			4.45125	0.57423
								411.6	100.307	2.87021					1.69359	0.147712
								383.01	71.7167	2.05213					2.24546	0.895821
							0.2	330.69	19.3967	0.555023	1.29079	0.710951
								380.28	68.9867	1.97401
								358.24	46.9467	1.34335
						Brensocatib 10µM	26	2514.55	2203.26	63.0448	62.1114	0.811951
								2462.95	2151.66	61.5683
								2468.29	2157	61.7211
							13	1867.17	1555.88	44.5204	44.883	0.340634
								1881.57	1570.28	44.9325
								1890.79	1579.5	45.1963
							6.5	1279.86	968.567	27.7149	29.1394	1.2357
								1352.06	1040.77	29.7809
								1357.01	1045.72	29.9225
							3.3	868.89	557.597	15.9553	16.2977	1.08543
								923.33	612.037	17.513
								850.35	539.057	15.4248
							1.6	689.48	378.187	10.8216	11.752	0.858539
								727.9	416.607	11.9209
								748.61	437.317	12.5135
							0.8	485.75	174.457	4.99197	4.45125	0.57423
								469.02	157.727	4.51325
								445.79	134.497	3.84854
							0.4	369.3	58.0067	1.65982	1.69359	0.147712
								376.13	64.8367	1.85526
								366.01	54.7167	1.56568
							0.2	363.9	52.6067	1.50531	2.24546	0.895821
								380.83	69.5367	1.98975
								424.57	113.277	3.24134

## Sheet: Sheet2
Protocol ID	Protocol name	Measurement date & time	Completion status	Run ID	Rack	Det	Pos	Time	Sample code	Cr-51 Counts	Cr-51 CPM	Cr-51 Error %	Cr-51 Info
1	Cr-release	2021-07-19 16:26:23	0	1040	1	1	1	60.03		3282.32	3154.63	1.78
1	Cr-release	2021-07-19 16:26:23	0	1040	1	2	2	60.03		3352.31	3249.81	1.76
1	Cr-release	2021-07-19 16:26:23	0	1040	1	3	3	60.03		3360.66	3249.89	1.75
1	Cr-release	2021-07-19 16:26:23	0	1040	1	4	4	60.03		3253.28	3120.34	1.78
1	Cr-release	2021-07-19 16:26:23	0	1040	1	5	5	60.03		3282.9	3120.91	1.78
1	Cr-release	2021-07-19 16:26:23	0	1040	1	6	6	60.03		3451.52	3319.48	1.73
1	Cr-release	2021-07-19 16:26:23	0	1040	1	7	7	60.03		373.5	247.71	6.14	I
1	Cr-release	2021-07-19 16:26:23	0	1040	1	8	8	60.03		375	259.17	6.11	I
1	Cr-release	2021-07-19 16:26:23	0	1040	1	9	9	60.03		378	257.14	6.06	I
1	Cr-release	2021-07-19 16:26:23	0	1040	1	10	10	60.03		337.5	223.05	6.64	I
1	Cr-release	2021-07-19 16:27:59	0	1040	2	1	1	60.05		395	271.62	5.92	I
1	Cr-release	2021-07-19 16:27:59	0	1040	2	2	2	60.05		369.66	252.32	6.15	I
1	Cr-release	2021-07-19 16:27:59	0	1040	2	3	3	60.05		3129.07	3019.98	1.82
1	Cr-release	2021-07-19 16:27:59	0	1040	2	4	4	60.05		2977.06	2846.23	1.87
1	Cr-release	2021-07-19 16:27:59	0	1040	2	5	5	60.05		3152.92	2994.4	1.81
1	Cr-release	2021-07-19 16:27:59	0	1040	2	6	6	60.05		2943.28	2801.19	1.88
1	Cr-release	2021-07-19 16:27:59	0	1040	2	7	7	60.05		2938.92	2793.96	1.88
1	Cr-release	2021-07-19 16:27:59	0	1040	2	8	8	60.05		2985.63	2923.7	1.86
1	Cr-release	2021-07-19 16:27:59	0	1040	2	9	9	60.05		2521.04	2398.64	2.04
1	Cr-release	2021-07-19 16:27:59	0	1040	2	10	10	60.05		2490.84	2339.06	2.05
1	Cr-release	2021-07-19 16:29:47	0	1040	3	1	1	60.05		2584.13	2463.42	2.01
1	Cr-release	2021-07-19 16:29:47	0	1040	3	2	2	60.05		1747.01	1644.73	2.47
1	Cr-release	2021-07-19 16:29:47	0	1040	3	3	3	60.05		1654.27	1551.29	2.54
1	Cr-release	2021-07-19 16:29:47	0	1040	3	4	4	60.05		1887.85	1757.24	2.37
1	Cr-release	2021-07-19 16:29:47	0	1040	3	5	5	60.05		1208.47	1075.9	3.02
1	Cr-release	2021-07-19 16:29:47	0	1040	3	6	6	60.05		1214.48	1092.06	3.01
1	Cr-release	2021-07-19 16:29:47	0	1040	3	7	7	60.05		1195.88	1071.3	3.03
1	Cr-release	2021-07-19 16:29:47	0	1040	3	8	8	60.05		787.49	689.55	3.83
1	Cr-release	2021-07-19 16:29:47	0	1040	3	9	9	60.05		791.66	679.79	3.82
1	Cr-release	2021-07-19 16:29:47	0	1040	3	10	10	60.05		842	717.79	3.7
1	Cr-release	2021-07-19 16:31:35	0	1040	4	1	1	60.05		622.19	510.34	4.42
1	Cr-release	2021-07-19 16:31:35	0	1040	4	2	2	60.05		549	444.55	4.75
1	Cr-release	2021-07-19 16:31:35	0	1040	4	3	3	60.05		584	483.52	4.54
1	Cr-release	2021-07-19 16:31:35	0	1040	4	4	4	60.05		521	392.84	4.93
1	Cr-release	2021-07-19 16:31:35	0	1040	4	5	5	60.05		513.31	384.4	4.97
1	Cr-release	2021-07-19 16:31:35	0	1040	4	6	6	60.05		495	368.58	5.09
1	Cr-release	2021-07-19 16:31:35	0	1040	4	7	7	60.05		3264.8	3128.02	1.78
1	Cr-release	2021-07-19 16:31:35	0	1040	4	8	8	60.05		3178.48	3133.18	1.8
1	Cr-release	2021-07-19 16:31:35	0	1040	4	9	9	60.05		2895.56	2783.69	1.89
1	Cr-release	2021-07-19 16:31:35	0	1040	4	10	10	60.05		3117.64	2957.27	1.82
1	Cr-release	2021-07-19 16:33:24	0	1040	5	1	1	60.05		2882.76	2758.25	1.9
1	Cr-release	2021-07-19 16:33:24	0	1040	5	2	2	60.05		3035.82	2933.73	1.85
1	Cr-release	2021-07-19 16:33:24	0	1040	5	3	3	60.05		2742.19	2636.91	1.95
1	Cr-release	2021-07-19 16:33:24	0	1040	5	4	4	60.05		2589.27	2451.48	2.01
1	Cr-release	2021-07-19 16:33:24	0	1040	5	5	5	60.05		2762.57	2599.92	1.94
1	Cr-release	2021-07-19 16:33:24	0	1040	5	6	6	60.05		2055.34	1923.16	2.27
1	Cr-release	2021-07-19 16:33:24	0	1040	5	7	7	60.05		2002.59	1868.78	2.3
1	Cr-release	2021-07-19 16:33:24	0	1040	5	8	8	60.05		2129.69	2052.4	2.22
1	Cr-release	2021-07-19 16:33:24	0	1040	5	9	9	60.05		1351.43	1235.19	2.83
1	Cr-release	2021-07-19 16:33:24	0	1040	5	10	10	60.05		1360.89	1226.96	2.83
1	Cr-release	2021-07-19 16:35:12	0	1040	6	1	1	60.05		1300.41	1185.43	2.9
1	Cr-release	2021-07-19 16:35:12	0	1040	6	2	2	60.05		839.75	735.77	3.69
1	Cr-release	2021-07-19 16:35:12	0	1040	6	3	3	60.05		858.51	757.53	3.63
1	Cr-release	2021-07-19 16:35:12	0	1040	6	4	4	60.05		985.47	865.61	3.38
1	Cr-release	2021-07-19 16:35:12	0	1040	6	5	5	60.05		620.69	501.01	4.42
1	Cr-release	2021-07-19 16:35:12	0	1040	6	6	6	60.05		629.97	514.42	4.38
1	Cr-release	2021-07-19 16:35:12	0	1040	6	7	7	60.05		631.27	514.97	4.38
1	Cr-release	2021-07-19 16:35:12	0	1040	6	8	8	60.05		471.41	369.74	5.24
1	Cr-release	2021-07-19 16:35:12	0	1040	6	9	9	60.05		464.81	356	5.28	I
1	Cr-release	2021-07-19 16:35:12	0	1040	6	10	10	60.05		469.14	351.84	5.28
1	Cr-release	2021-07-19 16:37:01	0	1040	7	1	1	60.03		4137.22	4006.24	1.58
1	Cr-release	2021-07-19 16:37:01	0	1040	7	2	2	60.03		3959.57	3857.95	1.61
1	Cr-release	2021-07-19 16:37:01	0	1040	7	3	3	60.03		4357.82	4247.49	1.53
1	Cr-release	2021-07-19 16:37:01	0	1040	7	4	4	60.03		3971.3	3833.4	1.61
1	Cr-release	2021-07-19 16:37:01	0	1040	7	5	5	60.03		3959.35	3786.79	1.61
1	Cr-release	2021-07-19 16:37:01	0	1040	7	6	6	60.03		3883.66	3746.03	1.63
1	Cr-release	2021-07-19 16:37:01	0	1040	7	7	7	60.03		417	287.01	5.69
1	Cr-release	2021-07-19 16:37:01	0	1040	7	8	8	60.03		516	400.08	4.94
1	Cr-release	2021-07-19 16:37:01	0	1040	7	9	9	60.03		540	417.19	4.8
1	Cr-release	2021-07-19 16:37:01	0	1040	7	10	10	60.03		486.12	369.84	5.16
1	Cr-release	2021-07-19 16:38:49	0	1040	8	1	1	60.05		399	277.03	5.88	I
1	Cr-release	2021-07-19 16:38:49	0	1040	8	2	2	60.05		540.92	426.37	4.79
1	Cr-release	2021-07-19 16:38:49	0	1040	8	3	3	60.05		2732.3	2627.41	1.95
1	Cr-release	2021-07-19 16:38:49	0	1040	8	4	4	60.05		2662.97	2537.6	1.98
1	Cr-release	2021-07-19 16:38:49	0	1040	8	5	5	60.05		2712.55	2563.2	1.96
1	Cr-release	2021-07-19 16:38:49	0	1040	8	6	6	60.05		2059.26	1926.56	2.27
1	Cr-release	2021-07-19 16:38:49	0	1040	8	7	7	60.05		2043.52	1908.88	2.27
1	Cr-release	2021-07-19 16:38:49	0	1040	8	8	8	60.05		1997.61	1917.68	2.3
1	Cr-release	2021-07-19 16:38:49	0	1040	8	9	9	60.05		1461.53	1344.91	2.72
1	Cr-release	2021-07-19 16:38:49	0	1040	8	10	10	60.05		1475.14	1339.7	2.71
1	Cr-release	2021-07-19 16:40:38	0	1040	9	1	1	60.05		1454.23	1338.89	2.73
1	Cr-release	2021-07-19 16:40:38	0	1040	9	2	2	60.05		1026.26	922.57	3.3
1	Cr-release	2021-07-19 16:40:38	0	1040	9	3	3	60.05		1025.26	923.96	3.29
1	Cr-release	2021-07-19 16:40:38	0	1040	9	4	4	60.05		1044	922.36	3.27
1	Cr-release	2021-07-19 16:40:38	0	1040	9	5	5	60.05		787.4	664.39	3.84
1	Cr-release	2021-07-19 16:40:38	0	1040	9	6	6	60.05		762.72	645.71	3.91
1	Cr-release	2021-07-19 16:40:38	0	1040	9	7	7	60.05		817.04	699.34	3.76
1	Cr-release	2021-07-19 16:40:38	0	1040	9	8	8	60.05		591.07	491.11	4.55
1	Cr-release	2021-07-19 16:40:38	0	1040	9	9	9	60.05		545.04	435.58	4.77
1	Cr-release	2021-07-19 16:40:38	0	1040	9	10	10	60.05		559.57	440.42	4.72
1	Cr-release	2021-07-19 16:42:26	0	1040	10	1	1	60.05		461	349.62	5.34	I
1	Cr-release	2021-07-19 16:42:26	0	1040	10	2	2	60.05		516.15	411.6	4.93
1	Cr-release	2021-07-19 16:42:26	0	1040	10	3	3	60.05		483.52	383.01	5.1
1	Cr-release	2021-07-19 16:42:26	0	1040	10	4	4	60.05		454.96	330.69	5.39
1	Cr-release	2021-07-19 16:42:26	0	1040	10	5	5	60.05		506	380.28	5.02
1	Cr-release	2021-07-19 16:42:26	0	1040	10	6	6	60.05		482.33	358.24	5.18
1	Cr-release	2021-07-19 16:42:26	0	1040	10	7	7	60.05		2643.23	2514.55	1.99
1	Cr-release	2021-07-19 16:42:26	0	1040	10	8	8	60.05		2521.33	2462.95	2.04
1	Cr-release	2021-07-19 16:42:26	0	1040	10	9	9	60.05		2578.95	2468.29	2.01
1	Cr-release	2021-07-19 16:42:26	0	1040	10	10	10	60.05		2011.59	1867.17	2.29
1	Cr-release	2021-07-19 16:44:14	0	1040	11	1	1	60.03		1998.96	1881.57	2.3
1	Cr-release	2021-07-19 16:44:14	0	1040	11	2	2	60.03		1991.82	1890.79	2.3
1	Cr-release	2021-07-19 16:44:14	0	1040	11	3	3	60.03		1381.32	1279.86	2.79
1	Cr-release	2021-07-19 16:44:14	0	1040	11	4	4	60.03		1477.93	1352.06	2.7
1	Cr-release	2021-07-19 16:44:14	0	1040	11	5	5	60.03		1493.94	1357.01	2.69
1	Cr-release	2021-07-19 16:44:14	0	1040	11	6	6	60.03		989	868.89	3.37
1	Cr-release	2021-07-19 16:44:14	0	1040	11	7	7	60.03		1045	923.33	3.27
1	Cr-release	2021-07-19 16:44:14	0	1040	11	8	8	60.03		945.88	850.35	3.45
1	Cr-release	2021-07-19 16:44:14	0	1040	11	9	9	60.03		799.92	689.48	3.8
1	Cr-release	2021-07-19 16:44:14	0	1040	11	10	10	60.03		851.21	727.9	3.68
1	Cr-release	2021-07-19 16:46:03	0	1040	12	1	1	60.05		861	748.61	3.65
1	Cr-release	2021-07-19 16:46:03	0	1040	12	2	2	60.05		590.2	485.75	4.54
1	Cr-release	2021-07-19 16:46:03	0	1040	12	3	3	60.05		569.53	469.02	4.61
1	Cr-release	2021-07-19 16:46:03	0	1040	12	4	4	60.05		562	445.79	4.71
1	Cr-release	2021-07-19 16:46:03	0	1040	12	5	5	60.05		486	369.3	5.15	I
1	Cr-release	2021-07-19 16:46:03	0	1040	12	6	6	60.05		489.98	376.13	5.12	I
1	Cr-release	2021-07-19 16:46:03	0	1040	12	7	7	60.05		479.99	366.01	5.19
1	Cr-release	2021-07-19 16:46:03	0	1040	12	8	8	60.05		465	363.9	5.29
1	Cr-release	2021-07-19 16:46:03	0	1040	12	9	9	60.05		489	380.83	5.11
1	Cr-release	2021-07-19 16:46:03	0	1040	12	10	10	60.05		542	424.57	4.82
1	Cr-release	2021-07-19 16:47:50	0	1040	13	1	1	60.05		100	0	0	I
1	Cr-release	2021-07-19 16:47:50	0	1040	13	2	2	60.05		95	0	0	I
1	Cr-release	2021-07-19 16:47:50	0	1040	13	3	3	60.05		88	0	0	I
1	Cr-release	2021-07-19 16:47:50	0	1040	13	4	4	60.05		91.88	0	0	I
1	Cr-release	2021-07-19 16:47:50	0	1040	13	5	5	60.05		98.51	0	0	I
1	Cr-release	2021-07-19 16:47:50	0	1040	13	6	6	60.05		81.98	0	0	I
1	Cr-release	2021-07-19 16:47:50	0	1040	13	7	7	60.05		99	0	0	I
1	Cr-release	2021-07-19 16:47:50	0	1040	13	8	8	60.05		86	0	0	I
1	Cr-release	2021-07-19 16:47:50	0	1040	13	9	9	60.05		104	0	0	I
1	Cr-release	2021-07-19 16:47:50	0	1040	13	10	10	60.05		102	0	0	I
