# Supplementary material for: Pharmacologic inhibition of dipeptidyl peptidase 1 (cathepsin C) does not block in vitro granzyme-mediated target cell killing by CD8 T or NK cells
Source: Front Pharmacol. 2024 Jul 3;15:1396710. doi: 10.3389/fphar.2024.1396710 (PMC11251990; doi:10.3389/fphar.2024.1396710)
Supplement: Supplementary file 1 [file DataSheet2.zip › Fig data incl supp. Brens paper/Figure 2B/Figure 2B CD8/20210621 p815.xlsx]

## Sheet: Sheet1
	TOTAL	SPON	%S	T-S
	217.63	13.72	4.13087	198.37				RAW	RAW-S	(/T-S)	AVE	ERROR
	231.29	4.68				DMSO 10µM	15	97.38	88.8325	44.7812	48.2344	3.05566
	172.8	11.34						108.9	100.353	50.5885
	205.95	4.45						106.41	97.8625	49.3333
							7.5	84.23	75.6825	38.1522	37.5405	2.73861
	206.918	8.5475						87.74	79.1925	39.9216
								77.08	68.5325	34.5478					48.2344	3.05566
							3.75	30.75	22.2025	11.1925	22.135	9.51841			37.5405	2.73861
								65.08	56.5325	28.4985					22.135	9.51841
								61.54	52.9925	26.714					17.2972	6.20819
							1.88	56.88	48.3325	24.3648	17.2972	6.20819			8.98951	4.27893
								33.79	25.2425	12.725					3.64428	6.61099
								37.91	29.3625	14.8019					-1.80345	2.97411
							0.94	35.17	26.6225	13.4206	8.98951	4.27893			10.6531	2.24642
								25.74	17.1925	8.66689
								18.23	9.6825	4.88103
							0.47	16.87	8.3225	4.19544	3.64428	6.61099
								28.31	19.7625	9.96244
								2.15	-6.3975	-3.22503
							0.23	3.42	-5.1275	-2.58482	-1.80345	2.97411
								11.49	2.9425	1.48334
								0	-8.5475	-4.30887
							0.12	25.71	17.1625	8.65176	10.6531	2.24642
								34.5	25.9525	13.0829
								28.83	20.2825	10.2246
						Brensocatib 10µM	15	44.83	36.2825	18.2903	17.5241	1.41984		17.5241	1.41984
								45.04	36.4925	18.3962				16.1445	6.25268
								40.06	31.5125	15.8857				13.8105	5.88553
							7.5	27.51	18.9625	9.55916	16.1445	6.25268		4.42733	0.548506
								52.19	43.6425	22.0006				11.6294	6.90646
								42.02	33.4725	16.8738				-1.59844	2.41602
							3.75	24.3	15.7525	7.94097	13.8105	5.88553		4.05765	7.33175
								35.88	27.3325	13.7785				2.28487	6.34861
								47.65	39.1025	19.7119
							1.88	17.68	9.1325	4.60377	4.42733	0.548506
								16.11	7.5625	3.81232
								18.2	9.6525	4.86591
							0.94	45.26	36.7125	18.5071	11.6294	6.90646
								31.73	23.1825	11.6865
								17.86	9.3125	4.69451
							0.47	6.93	-1.6175	-0.815395	-1.59844	2.41602
								0	-8.5475	-4.30887
								9.2	0.6525	0.328931
							0.23	0.64	-7.9075	-3.98624	4.05765	7.33175
								20.04	11.4925	5.79347
								29.11	20.5625	10.3657
							0.12	6.66	-1.8875	-0.951505	2.28487	6.34861
								4.99	-3.5575	-1.79337
								27.59	19.0425	9.59949
						34960Na6 20uM	15	82.32	73.7725	37.1893	39.5973	7.33741
								103.44	94.8925	47.8361
								75.53	66.9825	33.7664
							7.5	38.08	29.5325	14.8876	26.761	11.4608
								83.45	74.9025	37.759
								63.37	54.8225	27.6365
							3.75	82.33	73.7825	37.1944	27.2164	11.5425
								67.82	59.2725	29.8798
								37.46	28.9125	14.575					39.5973	7.33741
							1.88	25.81	17.2625	8.70217	12.0898	3.62388			26.761	11.4608
								40.11	31.5625	15.9109					27.2164	11.5425
								31.67	23.1225	11.6562					12.0898	3.62388
							0.94	3.34	-5.2075	-2.62514	8.10732	10.4432			8.10732	10.4432
								25.83	17.2825	8.71225					5.05915	3.56588
								44.72	36.1725	18.2349					8.84164	8.26562
							0.47	20.33	11.7825	5.93966	5.05915	3.56588			6.13122	3.67274
								24.62	16.0725	8.10228
								10.8	2.2525	1.1355
							0.23	42.21	33.6625	16.9696	8.84164	8.26562
								26.62	18.0725	9.1105
								9.43	0.8825	0.444876
							0.12	28.73	20.1825	10.1742	6.13122	3.67274
								14.5	5.9525	3.00071
								18.9	10.3525	5.21878

## Sheet: Sheet2
Protocol ID	Protocol name	Measurement date & time	Completion status	Run ID	Rack	Det	Pos	Time	Sample code	Cr-51 Counts	Cr-51 CPM	Cr-51 Error %	Cr-51 Info
1	Cr-release	2021-06-21 14:46:44	0	998	1	1	1	60.05		328.5	217.63	6.76	I
1	Cr-release	2021-06-21 14:46:44	0	998	1	2	2	60.05		335.5	231.29	6.59	I
1	Cr-release	2021-06-21 14:46:44	0	998	1	3	3	60.05		272	172.8	7.61	I
1	Cr-release	2021-06-21 14:46:44	0	998	1	4	4	60.05		317.5	205.95	6.94	I
1	Cr-release	2021-06-21 14:46:44	0	998	1	5	5	60.05		123.5	13.72	25.73	I
1	Cr-release	2021-06-21 14:46:44	0	998	1	6	6	60.05		114.5	4.68	42.4	I
1	Cr-release	2021-06-21 14:46:44	0	998	1	7	7	60.05		143	33.45	17.02	I
1	Cr-release	2021-06-21 14:46:44	0	998	1	8	8	60.05		118	11.34	29.94	I
1	Cr-release	2021-06-21 14:46:44	0	998	1	9	9	60.05		110.5	4.45	47.33	I
1	Cr-release	2021-06-21 14:46:44	0	998	1	10	10	60.05		118.5	7.48	36.02	I
1	Cr-release	2021-06-21 14:48:23	0	998	2	1	1	60.05		207.5	97.38	10.11	I
1	Cr-release	2021-06-21 14:48:23	0	998	2	2	2	60.05		214	108.9	9.59	I
1	Cr-release	2021-06-21 14:48:23	0	998	2	3	3	60.05		206	106.41	9.69	I
1	Cr-release	2021-06-21 14:48:23	0	998	2	4	4	60.05		195	84.23	10.85	I
1	Cr-release	2021-06-21 14:48:23	0	998	2	5	5	60.05		198	87.74	10.57	I
1	Cr-release	2021-06-21 14:48:23	0	998	2	6	6	60.05		187	77.08	11.32	I
1	Cr-release	2021-06-21 14:48:23	0	998	2	7	7	60.05		140	30.75	17.81	I
1	Cr-release	2021-06-21 14:48:23	0	998	2	8	8	60.05		171	65.08	12.49	I
1	Cr-release	2021-06-21 14:48:23	0	998	2	9	9	60.05		168	61.54	12.71	I
1	Cr-release	2021-06-21 14:48:23	0	998	2	10	10	60.05		168.5	56.88	13.17	I
1	Cr-release	2021-06-21 14:50:11	0	998	3	1	1	60.03		143.5	33.79	17.17	I
1	Cr-release	2021-06-21 14:50:11	0	998	3	2	2	60.03		143	37.91	16.27	I
1	Cr-release	2021-06-21 14:50:11	0	998	3	3	3	60.03		134.5	35.17	16.86	I
1	Cr-release	2021-06-21 14:50:11	0	998	3	4	4	60.03		136	25.74	19.58	I
1	Cr-release	2021-06-21 14:50:11	0	998	3	5	5	60.03		127	18.23	23.16	I
1	Cr-release	2021-06-21 14:50:11	0	998	3	6	6	60.03		126	16.87	24.19	I
1	Cr-release	2021-06-21 14:50:11	0	998	3	7	7	60.03		137	28.31	18.7	I
1	Cr-release	2021-06-21 14:50:11	0	998	3	8	8	60.03		109	2.15	67.46	I
1	Cr-release	2021-06-21 14:50:11	0	998	3	9	9	60.03		109.5	3.42	53.48	I
1	Cr-release	2021-06-21 14:50:11	0	998	3	10	10	60.03		122.5	11.49	29.19	I
1	Cr-release	2021-06-21 14:52:00	0	998	4	1	1	60.05		104	0	0	I
1	Cr-release	2021-06-21 14:52:00	0	998	4	2	2	60.05		131	25.71	19.71	I
1	Cr-release	2021-06-21 14:52:00	0	998	4	3	3	60.05		134	34.5	16.99	I
1	Cr-release	2021-06-21 14:52:00	0	998	4	4	4	60.05		139	28.83	18.56	I
1	Cr-release	2021-06-21 14:52:00	0	998	4	5	5	60.05		154	44.83	14.81	I
1	Cr-release	2021-06-21 14:52:00	0	998	4	6	6	60.05		154.5	45.04	14.82	I
1	Cr-release	2021-06-21 14:52:00	0	998	4	7	7	60.05		149	40.06	15.71	I
1	Cr-release	2021-06-21 14:52:00	0	998	4	8	8	60.05		134	27.51	19.19	I
1	Cr-release	2021-06-21 14:52:00	0	998	4	9	9	60.05		158.5	52.19	13.81	I
1	Cr-release	2021-06-21 14:52:00	0	998	4	10	10	60.05		153.5	42.02	15.31	I
1	Cr-release	2021-06-21 14:53:48	0	998	5	1	1	60.05		134	24.3	20.25	I
1	Cr-release	2021-06-21 14:53:48	0	998	5	2	2	60.05		141	35.88	16.73	I
1	Cr-release	2021-06-21 14:53:48	0	998	5	3	3	60.05		147	47.65	14.49	I
1	Cr-release	2021-06-21 14:53:48	0	998	5	4	4	60.05		128	17.68	23.54	I
1	Cr-release	2021-06-21 14:53:48	0	998	5	5	5	60.05		125	16.11	24.54	I
1	Cr-release	2021-06-21 14:53:48	0	998	5	6	6	60.05		127.5	18.2	23.22	I
1	Cr-release	2021-06-21 14:53:48	0	998	5	7	7	60.05		154	45.26	14.82	I
1	Cr-release	2021-06-21 14:53:48	0	998	5	8	8	60.05		138	31.73	17.92	I
1	Cr-release	2021-06-21 14:53:48	0	998	5	9	9	60.05		124	17.86	23.6	I
1	Cr-release	2021-06-21 14:53:48	0	998	5	10	10	60.05		118	6.93	37.24	I
1	Cr-release	2021-06-21 14:55:37	0	998	6	1	1	60.05		104	0	0	I
1	Cr-release	2021-06-21 14:55:37	0	998	6	2	2	60.05		114.5	9.2	32.86	I
1	Cr-release	2021-06-21 14:55:37	0	998	6	3	3	60.05		100	0.64	121.72	I
1	Cr-release	2021-06-21 14:55:37	0	998	6	4	4	60.05		130	20.04	22.33	I
1	Cr-release	2021-06-21 14:55:37	0	998	6	5	5	60.05		138	29.11	18.38	I
1	Cr-release	2021-06-21 14:55:37	0	998	6	6	6	60.05		116	6.66	37.63	I
1	Cr-release	2021-06-21 14:55:37	0	998	6	7	7	60.05		114	4.99	42.39	I
1	Cr-release	2021-06-21 14:55:37	0	998	6	8	8	60.05		134	27.59	19.19	I
1	Cr-release	2021-06-21 14:55:37	0	998	6	9	9	60.05		188.5	82.32	11.02	I
1	Cr-release	2021-06-21 14:55:37	0	998	6	10	10	60.05		215.5	103.44	9.78	I
1	Cr-release	2021-06-21 14:57:25	0	998	7	1	1	60.05		185.5	75.53	11.48	I
1	Cr-release	2021-06-21 14:57:25	0	998	7	2	2	60.05		143.5	38.08	16.17	I
1	Cr-release	2021-06-21 14:57:25	0	998	7	3	3	60.05		183	83.45	10.94	I
1	Cr-release	2021-06-21 14:57:25	0	998	7	4	4	60.05		174	63.37	12.5	I
1	Cr-release	2021-06-21 14:57:25	0	998	7	5	5	60.05		192	82.33	10.94	I
1	Cr-release	2021-06-21 14:57:25	0	998	7	6	6	60.05		177.5	67.82	12.08	I
1	Cr-release	2021-06-21 14:57:25	0	998	7	7	7	60.05		146.5	37.46	16.21	I
1	Cr-release	2021-06-21 14:57:25	0	998	7	8	8	60.05		132.5	25.81	19.75	I
1	Cr-release	2021-06-21 14:57:25	0	998	7	9	9	60.05		146.5	40.11	15.73	I
1	Cr-release	2021-06-21 14:57:25	0	998	7	10	10	60.05		143	31.67	17.63	I
1	Cr-release	2021-06-21 14:59:14	0	998	8	1	1	60.03		113	3.34	53.88	I
1	Cr-release	2021-06-21 14:59:14	0	998	8	2	2	60.03		131	25.83	19.69	I
1	Cr-release	2021-06-21 14:59:14	0	998	8	3	3	60.03		144	44.72	14.96	I
1	Cr-release	2021-06-21 14:59:14	0	998	8	4	4	60.03		130.5	20.33	22.04	I
1	Cr-release	2021-06-21 14:59:14	0	998	8	5	5	60.03		133.5	24.62	19.95	I
1	Cr-release	2021-06-21 14:59:14	0	998	8	6	6	60.03		120	10.8	30.03	I
1	Cr-release	2021-06-21 14:59:14	0	998	8	7	7	60.03		151	42.21	15.33	I
1	Cr-release	2021-06-21 14:59:14	0	998	8	8	8	60.03		133	26.62	19.54	I
1	Cr-release	2021-06-21 14:59:14	0	998	8	9	9	60.03		115.5	9.43	32.46	I
1	Cr-release	2021-06-21 14:59:14	0	998	8	10	10	60.03		140	28.73	18.5	I
1	Cr-release	2021-06-21 15:01:02	0	998	9	1	1	60.05		124	14.5	26.35	I
1	Cr-release	2021-06-21 15:01:02	0	998	9	2	2	60.05		124	18.9	23.09	I
1	Cr-release	2021-06-21 15:01:02	0	998	9	3	3	60.05		98	0	0	I
1	Cr-release	2021-06-21 15:01:02	0	998	9	4	4	60.05		89	0	0	I
1	Cr-release	2021-06-21 15:01:02	0	998	9	5	5	60.05		100	0	0	I
1	Cr-release	2021-06-21 15:01:02	0	998	9	6	6	60.05		84	0	0	I
1	Cr-release	2021-06-21 15:01:02	0	998	9	7	7	60.05		84	0	0	I
1	Cr-release	2021-06-21 15:01:02	0	998	9	8	8	60.05		84.5	0	0	I
1	Cr-release	2021-06-21 15:01:02	0	998	9	9	9	60.05		78.5	0	0	I
1	Cr-release	2021-06-21 15:01:02	0	998	9	10	10	60.05		111	0.33	214.91	I
1	Cr-release	2021-06-21 15:02:41	0	998	10	1	1	60.04		76	0	0	I
1	Cr-release	2021-06-21 15:02:41	0	998	10	2	2	60.04		102	0	0	I
1	Cr-release	2021-06-21 15:02:41	0	998	10	3	3	60.04		82.5	0	0	I
1	Cr-release	2021-06-21 15:02:41	0	998	10	4	4	60.04		117	7.23	37.61	I
1	Cr-release	2021-06-21 15:02:41	0	998	10	5	5	60.04		107.5	0	0	I
1	Cr-release	2021-06-21 15:02:41	0	998	10	6	6	60.04		76.5	0	0	I
1	Cr-release	2021-06-21 15:02:41	0	998	10	7	7	60.04		111.5	3.14	57.02	I
1	Cr-release	2021-06-21 15:02:41	0	998	10	8	8	60.04		66.5	0	0	I
1	Cr-release	2021-06-21 15:02:41	0	998	10	9	9	60.04		100	0	0	I
1	Cr-release	2021-06-21 15:02:41	0	998	10	10	10	60.04		91	0	0	I
