# Supplementary material for: Pharmacologic inhibition of dipeptidyl peptidase 1 (cathepsin C) does not block in vitro granzyme-mediated target cell killing by CD8 T or NK cells
Source: Front Pharmacol. 2024 Jul 3;15:1396710. doi: 10.3389/fphar.2024.1396710 (PMC11251990; doi:10.3389/fphar.2024.1396710)
Supplement: Supplementary file 1 [file DataSheet2.zip › Fig data incl supp. Brens paper/Figure 2B/Figure 2B CD8/20210628 p815 donor 9.xlsx]

## Sheet: Sheet1
	TOTAL	SPON	%S	T-S
	652.5	87.49	12.4741	616.987				RAW	RAW-S	(/T-S)	AVE	ERROR
	738	88.43				DMSO 10µM	16	608.41	520.477	84.3579	89.1721	7.12852
	695.52	89.56						688.64	600.707	97.3614
	733.66	86.25						617.29	529.357	85.7971
							8	587.23	499.298	80.9251	82.6128	4.25724
	704.92	87.9325						578.18	490.247	79.4583
								627.52	539.587	87.4552
							4	442.21	354.277	57.4205	62.1397	5.19079
								466.14	378.207	61.2991
								505.63	417.697	67.6995
							2	376.65	288.717	46.7947	50.4063	4.3808			89.1721	7.12852
								391.15	303.217	49.1448					82.6128	4.25724
								429	341.067	55.2795					62.1397	5.19079
							1	267.82	179.887	29.1558	29.3265	0.162097			50.4063	4.3808
								269.81	181.877	29.4783					29.3265	0.162097
								268.99	181.058	29.3454					16.4953	1.7254
							0.5	181.71	93.7775	15.1993	16.4953	1.7254			9.82421	4.30495
								201.79	113.857	18.4538					8.11213	1.73657
								185.62	97.6875	15.833
							0.25	122.12	34.1875	5.54104	9.82421	4.30495			64.5838	4.12135
								175.24	87.3075	14.1506					52.2643	2.07001
								148.28	60.3475	9.78099					36.5444	1.9573
							0.125	136.48	48.5475	7.86847	8.11213	1.73657			23.0579	5.40498
								149.37	61.4375	9.95766					17.2404	4.4245
								128.1	40.1675	6.51026					10.5617	1.40094
						Brensocatib 10µM	16	457.11	369.178	59.8355	64.5838	4.12135			5.01698	4.96766
								502.75	414.817	67.2327					1.03473	1.31189
								499.36	411.428	66.6833
							8	395.68	307.748	49.879	52.2643	2.07001			59.3449	5.94546
								418.58	330.647	53.5906					43.3727	6.21232
								416.93	328.998	53.3232					35.3174	2.1972
							4	301.04	213.108	34.54	36.5444	1.9573			21.349	4.71818
								314.01	226.077	36.6422					15.4905	1.57656
								325.17	237.238	38.4509					9.68321	0.630381
							2	206.79	118.857	19.2642	23.0579	5.40498			9.76424	3.12304
								268.38	180.447	29.2465					9.02679	7.37251
								215.42	127.487	20.6629
							1	162.97	75.0375	12.1619	17.2404	4.4245
								212.95	125.017	20.2626
								206.99	119.058	19.2966
							0.5	143.5	55.5675	9.00626	10.5617	1.40094
								155.52	67.5875	10.9544
								160.27	72.3375	11.7243
							0.25	83.78	-4.1525	-0.673028	5.01698	4.96766
								132.56	44.6275	7.23313
								140.32	52.3875	8.49085
							0.125	85.52	-2.4125	-0.391013	1.03473	1.31189
								101.45	13.5175	2.19089
								95.98	8.0475	1.30432
						34960Na6 20uM	16	413.16	325.228	52.7122	59.3449	5.94546
								465.08	377.147	61.1273
								484.01	396.077	64.1954
							8	312.65	224.717	36.4217	43.3727	6.21232
								386.45	298.517	48.3831
								367.51	279.577	45.3133
							4	321.49	233.558	37.8545	35.3174	2.1972
								297.93	209.998	34.0359
								298.09	210.157	34.0619
							2	235.43	147.498	23.9061	21.349	4.71818
								237.47	149.537	24.2367
								186.06	98.1275	15.9043
							1	172.8	84.8675	13.7551	15.4905	1.57656
								185.92	97.9875	15.8816
								191.8	103.868	16.8346
							0.5	151.16	63.2275	10.2478	9.68321	0.630381
								148.39	60.4575	9.79882
								143.48	55.5475	9.00302
							0.25	153.77	65.8375	10.6708	9.76424	3.12304
								126.73	38.7975	6.28821
								164.03	76.0975	12.3337
							0.125	111.89	23.9575	3.88298	9.02679	7.37251
								123.25	35.3175	5.72418
								195.74	107.808	17.4732

## Sheet: Sheet2
Protocol ID	Protocol name	Measurement date & time	Completion status	Run ID	Rack	Det	Pos	Time	Sample code	Cr-51 Counts	Cr-51 CPM	Cr-51 Error %	Cr-51 Info
1	Cr-release	2021-06-28 14:55:47	0	1010	1	1	1	60.05		5373.38	5234.31	1.38
1	Cr-release	2021-06-28 14:55:47	0	1010	1	2	2	60.05		5211.11	5127.85	1.4
1	Cr-release	2021-06-28 14:55:47	0	1010	1	3	3	60.05		5140.64	5043.78	1.41
1	Cr-release	2021-06-28 14:55:47	0	1010	1	4	4	60.05		5216.46	5068.32	1.4
1	Cr-release	2021-06-28 14:55:47	0	1010	1	5	5	60.05		989.69	841.76	3.37
1	Cr-release	2021-06-28 14:55:47	0	1010	1	6	6	60.05		872.28	713.24	3.62
1	Cr-release	2021-06-28 14:55:47	0	1010	1	7	7	60.05		1033.58	875.18	3.29
1	Cr-release	2021-06-28 14:55:47	0	1010	1	8	8	60.05		891.76	797.4	3.57
1	Cr-release	2021-06-28 14:55:47	0	1010	1	9	9	60.05		5135.97	5020.16	1.41
1	Cr-release	2021-06-28 14:55:47	0	1010	1	10	10	60.05		5282.25	5106.25	1.39
1	Cr-release	2021-06-28 14:57:23	0	1010	2	1	1	60.05		5183.62	5044.84	1.4
1	Cr-release	2021-06-28 14:57:23	0	1010	2	2	2	60.05		4774	4673.83	1.46
1	Cr-release	2021-06-28 14:57:23	0	1010	2	3	3	60.05		4938.94	4824.59	1.44
1	Cr-release	2021-06-28 14:57:23	0	1010	2	4	4	60.05		5136.06	4969.57	1.41
1	Cr-release	2021-06-28 14:57:23	0	1010	2	5	5	60.05		4273.39	4078.4	1.55
1	Cr-release	2021-06-28 14:57:23	0	1010	2	6	6	60.05		4484.2	4324.89	1.51
1	Cr-release	2021-06-28 14:57:23	0	1010	2	7	7	60.05		4720.95	4553.43	1.47
1	Cr-release	2021-06-28 14:57:23	0	1010	2	8	8	60.05		3412.26	3353.98	1.74
1	Cr-release	2021-06-28 14:57:23	0	1010	2	9	9	60.05		3594.75	3464.37	1.69
1	Cr-release	2021-06-28 14:57:23	0	1010	2	10	10	60.05		3765.17	3590.8	1.65
1	Cr-release	2021-06-28 14:59:11	0	1010	3	1	1	60.05		2846.78	2723.64	1.91
1	Cr-release	2021-06-28 14:59:11	0	1010	3	2	2	60.05		3038.59	2938.17	1.85
1	Cr-release	2021-06-28 14:59:11	0	1010	3	3	3	60.05		3016.47	2910.4	1.85
1	Cr-release	2021-06-28 14:59:11	0	1010	3	4	4	60.05		2267.2	2130.62	2.15
1	Cr-release	2021-06-28 14:59:11	0	1010	3	5	5	60.05		2360.4	2202.35	2.11
1	Cr-release	2021-06-28 14:59:11	0	1010	3	6	6	60.05		2281.51	2144.71	2.15
1	Cr-release	2021-06-28 14:59:11	0	1010	3	7	7	60.05		1833.92	1699.73	2.41
1	Cr-release	2021-06-28 14:59:11	0	1010	3	8	8	60.05		2117.6	2041.88	2.23
1	Cr-release	2021-06-28 14:59:11	0	1010	3	9	9	60.05		1949.46	1831.3	2.33
1	Cr-release	2021-06-28 14:59:11	0	1010	3	10	10	60.05		1892.16	1752.53	2.37
1	Cr-release	2021-06-28 15:00:59	0	1010	4	1	1	60.05		2120.14	1982.56	2.23
1	Cr-release	2021-06-28 15:00:59	0	1010	4	2	2	60.05		2033	1913.83	2.28
1	Cr-release	2021-06-28 15:00:59	0	1010	4	3	3	60.05		5081.47	4965.91	1.42
1	Cr-release	2021-06-28 15:00:59	0	1010	4	4	4	60.05		5586.59	5432.71	1.35
1	Cr-release	2021-06-28 15:00:59	0	1010	4	5	5	60.05		5457.35	5256.94	1.37
1	Cr-release	2021-06-28 15:00:59	0	1010	4	6	6	60.05		4910.3	4745.45	1.44
1	Cr-release	2021-06-28 15:00:59	0	1010	4	7	7	60.05		5165	4988.67	1.41
1	Cr-release	2021-06-28 15:00:59	0	1010	4	8	8	60.05		4655.8	4618.04	1.48
1	Cr-release	2021-06-28 15:00:59	0	1010	4	9	9	60.05		4447.24	4313.83	1.52
1	Cr-release	2021-06-28 15:00:59	0	1010	4	10	10	60.05		4880.38	4691.22	1.45
1	Cr-release	2021-06-28 15:02:48	0	1010	5	1	1	60.03		4481.99	4351.37	1.51
1	Cr-release	2021-06-28 15:02:48	0	1010	5	2	2	60.03		3775	3677.52	1.65
1	Cr-release	2021-06-28 15:02:48	0	1010	5	3	3	60.03		4022.26	3914.04	1.6
1	Cr-release	2021-06-28 15:02:48	0	1010	5	4	4	60.03		3891.07	3739.82	1.63
1	Cr-release	2021-06-28 15:02:48	0	1010	5	5	5	60.03		2762.63	2597.44	1.94
1	Cr-release	2021-06-28 15:02:48	0	1010	5	6	6	60.03		3246.26	3101.28	1.79
1	Cr-release	2021-06-28 15:02:48	0	1010	5	7	7	60.03		3018.69	2872	1.85
1	Cr-release	2021-06-28 15:02:48	0	1010	5	8	8	60.03		1971.48	1891.31	2.32
1	Cr-release	2021-06-28 15:02:48	0	1010	5	9	9	60.03		2377.19	2254.92	2.1
1	Cr-release	2021-06-28 15:02:48	0	1010	5	10	10	60.03		2193.55	2045.95	2.19
1	Cr-release	2021-06-28 15:04:36	0	1010	6	1	1	60.05		1517.03	1400.2	2.67
1	Cr-release	2021-06-28 15:04:36	0	1010	6	2	2	60.05		1826.51	1722.52	2.41
1	Cr-release	2021-06-28 15:04:36	0	1010	6	3	3	60.05		2089.01	1986.79	2.24
1	Cr-release	2021-06-28 15:04:36	0	1010	6	4	4	60.05		1353.38	1211.38	2.84
1	Cr-release	2021-06-28 15:04:36	0	1010	6	5	5	60.05		1935.92	1776.63	2.34
1	Cr-release	2021-06-28 15:04:36	0	1010	6	6	6	60.05		1316.38	1171.55	2.88
1	Cr-release	2021-06-28 15:04:36	0	1010	6	7	7	60.05		4802.86	4650.03	1.46
1	Cr-release	2021-06-28 15:04:36	0	1010	6	8	8	60.05		4902.33	4886.76	1.44
1	Cr-release	2021-06-28 15:04:36	0	1010	6	9	9	60.05		4802.35	4685.08	1.46
1	Cr-release	2021-06-28 15:04:36	0	1010	6	10	10	60.05		4489.9	4306.85	1.51
1	Cr-release	2021-06-28 15:06:25	0	1010	7	1	1	60.05		4547.42	4415.58	1.5
1	Cr-release	2021-06-28 15:06:25	0	1010	7	2	2	60.05		4576.52	4477.82	1.5
1	Cr-release	2021-06-28 15:06:25	0	1010	7	3	3	60.05		3750.26	3641.88	1.66
1	Cr-release	2021-06-28 15:06:25	0	1010	7	4	4	60.05		3894.35	3740.85	1.63
1	Cr-release	2021-06-28 15:06:25	0	1010	7	5	5	60.05		3896.51	3710.53	1.63
1	Cr-release	2021-06-28 15:06:25	0	1010	7	6	6	60.05		3026.6	2882.74	1.85
1	Cr-release	2021-06-28 15:06:25	0	1010	7	7	7	60.05		3170.68	3022.42	1.81
1	Cr-release	2021-06-28 15:06:25	0	1010	7	8	8	60.05		2789.3	2720.56	1.93
1	Cr-release	2021-06-28 15:06:25	0	1010	7	9	9	60.05		2357.19	2235.58	2.11
1	Cr-release	2021-06-28 15:06:25	0	1010	7	10	10	60.05		2230	2080.83	2.17
1	Cr-release	2021-06-28 15:08:13	0	1010	8	1	1	60.05		2156.97	2038.11	2.21
1	Cr-release	2021-06-28 15:08:13	0	1010	8	2	2	60.05		1815.31	1712.61	2.42
1	Cr-release	2021-06-28 15:08:13	0	1010	8	3	3	60.05		1840.6	1736.73	2.4
1	Cr-release	2021-06-28 15:08:13	0	1010	8	4	4	60.05		1632.21	1502.78	2.56
1	Cr-release	2021-06-28 15:08:13	0	1010	8	5	5	60.05		1503.85	1362.85	2.68
1	Cr-release	2021-06-28 15:08:13	0	1010	8	6	6	60.05		1530.36	1401.49	2.65
1	Cr-release	2021-06-28 15:08:13	0	1010	8	7	7	60.05		1449.53	1321.74	2.73
1	Cr-release	2021-06-28 15:08:13	0	1010	8	8	8	60.05		1915.46	1839.87	2.35
1	Cr-release	2021-06-28 15:08:13	0	1010	8	9	9	60.05		1865.27	1750.79	2.39
1	Cr-release	2021-06-28 15:08:13	0	1010	8	10	10	60.05		1534.93	1401.33	2.65
1	Cr-release	2021-06-28 15:10:02	0	1010	9	1	1	60.05		766.31	652.5	3.9
1	Cr-release	2021-06-28 15:10:02	0	1010	9	2	2	60.05		840	738	3.69
1	Cr-release	2021-06-28 15:10:02	0	1010	9	3	3	60.05		794.45	695.52	3.79
1	Cr-release	2021-06-28 15:10:02	0	1010	9	4	4	60.05		848.43	733.66	3.68
1	Cr-release	2021-06-28 15:10:02	0	1010	9	5	5	60.05		215	101.27	9.69	I
1	Cr-release	2021-06-28 15:10:02	0	1010	9	6	6	60.05		200.5	87.49	10.45	I
1	Cr-release	2021-06-28 15:10:02	0	1010	9	7	7	60.05		201	88.43	10.4	I
1	Cr-release	2021-06-28 15:10:02	0	1010	9	8	8	60.05		195	89.56	10.65	I
1	Cr-release	2021-06-28 15:10:02	0	1010	9	9	9	60.05		209.02	102.5	9.86	I
1	Cr-release	2021-06-28 15:10:02	0	1010	9	10	10	60.05		198.47	86.25	10.68	I
1	Cr-release	2021-06-28 15:11:50	0	1010	10	1	1	60.05		686.21	573.58	4.17
1	Cr-release	2021-06-28 15:11:50	0	1010	10	2	2	60.05		722.83	618.66	4.03
1	Cr-release	2021-06-28 15:11:50	0	1010	10	3	3	60.05		755.65	655.01	3.9
1	Cr-release	2021-06-28 15:11:50	0	1010	10	4	4	60.05		620.24	504.85	4.43
1	Cr-release	2021-06-28 15:11:50	0	1010	10	5	5	60.05		587	468.09	4.57
1	Cr-release	2021-06-28 15:11:50	0	1010	10	6	6	60.05		568	452.91	4.67
1	Cr-release	2021-06-28 15:11:50	0	1010	10	7	7	60.05		436.96	323.52	5.52
1	Cr-release	2021-06-28 15:11:50	0	1010	10	8	8	60.05		546.5	446.63	4.77
1	Cr-release	2021-06-28 15:11:50	0	1010	10	9	9	60.05		529.05	420.52	4.86
1	Cr-release	2021-06-28 15:11:50	0	1010	10	10	10	60.05		371	255.67	6.2	I
1	Cr-release	2021-06-28 15:13:39	0	1010	11	1	1	60.05		421.21	310.18	5.67	I
1	Cr-release	2021-06-28 15:13:39	0	1010	11	2	2	60.05		445.67	341.19	5.42	I
1	Cr-release	2021-06-28 15:13:39	0	1010	11	3	3	60.05		332	232.32	6.56	I
1	Cr-release	2021-06-28 15:13:39	0	1010	11	4	4	60.05		344.12	231.52	6.54	I
1	Cr-release	2021-06-28 15:13:39	0	1010	11	5	5	60.05		334.11	220.68	6.66	I
1	Cr-release	2021-06-28 15:13:39	0	1010	11	6	6	60.05		246	134.98	8.54	I
1	Cr-release	2021-06-28 15:13:39	0	1010	11	7	7	60.05		250.31	139.63	8.4	I
1	Cr-release	2021-06-28 15:13:39	0	1010	11	8	8	60.05		281	176.76	7.58	I
1	Cr-release	2021-06-28 15:13:39	0	1010	11	9	9	60.05		244	137.22	8.52	I
1	Cr-release	2021-06-28 15:13:39	0	1010	11	10	10	60.05		234.3	121.44	9	I
1	Cr-release	2021-06-28 15:15:28	0	1010	12	1	1	60.05		265.42	155.07	8.01	I
1	Cr-release	2021-06-28 15:15:28	0	1010	12	2	2	60.05		207.67	100.96	9.88	I
1	Cr-release	2021-06-28 15:15:28	0	1010	12	3	3	60.05		215	114.24	9.3	I
1	Cr-release	2021-06-28 15:15:28	0	1010	12	4	4	60.05		245	131.39	8.61	I
1	Cr-release	2021-06-28 15:15:28	0	1010	12	5	5	60.05		569	452.96	4.66
1	Cr-release	2021-06-28 15:15:28	0	1010	12	6	6	60.05		445.34	332.98	5.45
1	Cr-release	2021-06-28 15:15:28	0	1010	12	7	7	60.05		640.15	527.07	4.34
1	Cr-release	2021-06-28 15:15:28	0	1010	12	8	8	60.05		526.7	426.4	4.88
1	Cr-release	2021-06-28 15:15:28	0	1010	12	9	9	60.05		537.93	429.86	4.81
1	Cr-release	2021-06-28 15:15:28	0	1010	12	10	10	60.05		518	400.09	4.96
1	Cr-release	2021-06-28 15:17:16	0	1010	13	1	1	60.05		457.34	346.25	5.36
1	Cr-release	2021-06-28 15:17:16	0	1010	13	2	2	60.05		457	352.35	5.33
1	Cr-release	2021-06-28 15:17:16	0	1010	13	3	3	60.05		475.03	374.99	5.16
1	Cr-release	2021-06-28 15:17:16	0	1010	13	4	4	60.05		354.24	241.21	6.4	I
1	Cr-release	2021-06-28 15:17:16	0	1010	13	5	5	60.05		393.61	279.36	5.92	I
1	Cr-release	2021-06-28 15:17:16	0	1010	13	6	6	60.05		374	261.17	6.14	I
1	Cr-release	2021-06-28 15:17:16	0	1010	13	7	7	60.05		289.38	178.08	7.44	I
1	Cr-release	2021-06-28 15:17:16	0	1010	13	8	8	60.05		303	198.96	7.14	I
1	Cr-release	2021-06-28 15:17:16	0	1010	13	9	9	60.05		433.85	326.3	5.53	I
1	Cr-release	2021-06-28 15:17:16	0	1010	13	10	10	60.05		325	210.89	6.84	I
1	Cr-release	2021-06-28 15:19:05	0	1010	14	1	1	60.05		250.67	140.49	8.42	I
1	Cr-release	2021-06-28 15:19:05	0	1010	14	2	2	60.05		282	177.22	7.52	I
1	Cr-release	2021-06-28 15:19:05	0	1010	14	3	3	60.05		250.13	150.55	8.15	I
1	Cr-release	2021-06-28 15:19:05	0	1010	14	4	4	60.05		214	102.59	9.81	I
1	Cr-release	2021-06-28 15:19:05	0	1010	14	5	5	60.05		226.82	115.55	9.19	I
1	Cr-release	2021-06-28 15:19:05	0	1010	14	6	6	60.05		211	99.2	9.9	I
1	Cr-release	2021-06-28 15:19:05	0	1010	14	7	7	60.05		232.38	120.9	8.99	I
1	Cr-release	2021-06-28 15:19:05	0	1010	14	8	8	60.05		261	156.85	8.06	I
1	Cr-release	2021-06-28 15:19:05	0	1010	14	9	9	60.05		513	406.03	4.96
1	Cr-release	2021-06-28 15:19:05	0	1010	14	10	10	60.05		579.24	462.45	4.62
1	Cr-release	2021-06-28 15:20:53	0	1010	15	1	1	60.05		541.91	430.16	4.81
1	Cr-release	2021-06-28 15:20:53	0	1010	15	2	2	60.05		454	349.36	5.36
1	Cr-release	2021-06-28 15:20:53	0	1010	15	3	3	60.05		535.39	435.21	4.79
1	Cr-release	2021-06-28 15:20:53	0	1010	15	4	4	60.05		489	375.17	5.14
1	Cr-release	2021-06-28 15:20:53	0	1010	15	5	5	60.05		381.61	267.41	6.05	I
1	Cr-release	2021-06-28 15:20:53	0	1010	15	6	6	60.05		420	307.37	5.67	I
1	Cr-release	2021-06-28 15:20:53	0	1010	15	7	7	60.05		341.38	229.28	6.55	I
1	Cr-release	2021-06-28 15:20:53	0	1010	15	8	8	60.05		320	216.37	6.85	I
1	Cr-release	2021-06-28 15:20:53	0	1010	15	9	9	60.05		306	198.37	7.07	I
1	Cr-release	2021-06-28 15:20:53	0	1010	15	10	10	60.05		325.24	210.95	6.83	I
1	Cr-release	2021-06-28 15:22:42	0	1010	16	1	1	60.05		318	207.41	6.93	I
1	Cr-release	2021-06-28 15:22:42	0	1010	16	2	2	60.05		278	172.88	7.61	I
1	Cr-release	2021-06-28 15:22:42	0	1010	16	3	3	60.05		296.7	197.06	7.12	I
1	Cr-release	2021-06-28 15:22:42	0	1010	16	4	4	60.05		284.35	172.3	7.57	I
1	Cr-release	2021-06-28 15:22:42	0	1010	16	5	5	60.05		287.82	175.87	7.47	I
1	Cr-release	2021-06-28 15:22:42	0	1010	16	6	6	60.05		236.17	125.43	8.87	I
1	Cr-release	2021-06-28 15:22:42	0	1010	16	7	7	60.05		270.77	160.24	7.85	I
1	Cr-release	2021-06-28 15:22:42	0	1010	16	8	8	60.05		256.95	152.42	8.16	I
1	Cr-release	2021-06-28 15:22:42	0	1010	16	9	9	60.05		226	119.27	9.13	I
1	Cr-release	2021-06-28 15:22:42	0	1010	16	10	10	60.05		253	139.86	8.39	I
1	Cr-release	2021-06-28 15:24:30	0	1010	17	1	1	60.05		224.3	111.77	9.34	I
1	Cr-release	2021-06-28 15:24:30	0	1010	17	2	2	60.05		266.78	159.35	7.87	I
1	Cr-release	2021-06-28 15:24:30	0	1010	17	3	3	60.05		82.07	0	0	I
1	Cr-release	2021-06-28 15:24:30	0	1010	17	4	4	60.05		722.61	608.41	4.04
1	Cr-release	2021-06-28 15:24:30	0	1010	17	5	5	60.05		808.37	688.64	3.78
1	Cr-release	2021-06-28 15:24:30	0	1010	17	6	6	60.05		730.45	617.29	4.01
1	Cr-release	2021-06-28 15:24:30	0	1010	17	7	7	60.05		703	587.23	4.1
1	Cr-release	2021-06-28 15:24:30	0	1010	17	8	8	60.05		676.37	578.18	4.19
1	Cr-release	2021-06-28 15:24:30	0	1010	17	9	9	60.05		737	627.52	3.98
1	Cr-release	2021-06-28 15:24:30	0	1010	17	10	10	60.05		560.92	442.21	4.72
1	Cr-release	2021-06-28 15:26:19	0	1010	18	1	1	60.05		578	466.14	4.62
1	Cr-release	2021-06-28 15:26:19	0	1010	18	2	2	60.05		610.09	505.63	4.45
1	Cr-release	2021-06-28 15:26:19	0	1010	18	3	3	60.05		476.7	376.65	5.15	I
1	Cr-release	2021-06-28 15:26:19	0	1010	18	4	4	60.05		505.39	391.15	5.03
1	Cr-release	2021-06-28 15:26:19	0	1010	18	5	5	60.05		546	429	4.78
1	Cr-release	2021-06-28 15:26:19	0	1010	18	6	6	60.05		380	267.82	6.08	I
1	Cr-release	2021-06-28 15:26:19	0	1010	18	7	7	60.05		382.09	269.81	6.05	I
1	Cr-release	2021-06-28 15:26:19	0	1010	18	8	8	60.05		372.28	268.99	6.14	I
1	Cr-release	2021-06-28 15:26:19	0	1010	18	9	9	60.05		289.1	181.71	7.39	I
1	Cr-release	2021-06-28 15:26:19	0	1010	18	10	10	60.05		316.13	201.79	6.98	I
1	Cr-release	2021-06-28 15:28:08	0	1010	19	1	1	60.05		296	185.62	7.33	I
1	Cr-release	2021-06-28 15:28:08	0	1010	19	2	2	60.05		227.27	122.12	9.06	I
1	Cr-release	2021-06-28 15:28:08	0	1010	19	3	3	60.05		275	175.24	7.55	I
1	Cr-release	2021-06-28 15:28:08	0	1010	19	4	4	60.05		260	148.28	8.17	I
1	Cr-release	2021-06-28 15:28:08	0	1010	19	5	5	60.05		249	136.48	8.44	I
1	Cr-release	2021-06-28 15:28:08	0	1010	19	6	6	60.05		261.82	149.37	8.09	I
1	Cr-release	2021-06-28 15:28:08	0	1010	19	7	7	60.05		240.09	128.1	8.72	I
1	Cr-release	2021-06-28 15:28:08	0	1010	19	8	8	60.05		555.08	457.11	4.73
1	Cr-release	2021-06-28 15:28:08	0	1010	19	9	9	60.05		609.97	502.75	4.46
1	Cr-release	2021-06-28 15:28:08	0	1010	19	10	10	60.05		616.58	499.36	4.45
1	Cr-release	2021-06-28 15:29:56	0	1010	20	1	1	60.03		506.89	395.68	5.02	I
1	Cr-release	2021-06-28 15:29:56	0	1010	20	2	2	60.03		522.82	418.58	4.89
1	Cr-release	2021-06-28 15:29:56	0	1010	20	3	3	60.03		517	416.93	4.89
1	Cr-release	2021-06-28 15:29:56	0	1010	20	4	4	60.03		414.39	301.04	5.73	I
1	Cr-release	2021-06-28 15:29:56	0	1010	20	5	5	60.03		429.12	314.01	5.58	I
1	Cr-release	2021-06-28 15:29:56	0	1010	20	6	6	60.03		437.63	325.17	5.52	I
1	Cr-release	2021-06-28 15:29:56	0	1010	20	7	7	60.03		318.17	206.79	6.91	I
1	Cr-release	2021-06-28 15:29:56	0	1010	20	8	8	60.03		371	268.38	6.15	I
1	Cr-release	2021-06-28 15:29:56	0	1010	20	9	9	60.03		323	215.42	6.79	I
1	Cr-release	2021-06-28 15:29:56	0	1010	20	10	10	60.03		276.51	162.97	7.77	I
1	Cr-release	2021-06-28 15:31:46	0	1010	21	1	1	60.05		323.44	212.95	6.84	I
1	Cr-release	2021-06-28 15:31:46	0	1010	21	2	2	60.05		311.82	206.99	6.96	I
1	Cr-release	2021-06-28 15:31:46	0	1010	21	3	3	60.05		243	143.5	8.35	I
1	Cr-release	2021-06-28 15:31:46	0	1010	21	4	4	60.05		267.39	155.52	7.97	I
1	Cr-release	2021-06-28 15:31:46	0	1010	21	5	5	60.05		272.12	160.27	7.82	I
1	Cr-release	2021-06-28 15:31:46	0	1010	21	6	6	60.05		194	83.78	10.85	I
1	Cr-release	2021-06-28 15:31:46	0	1010	21	7	7	60.05		242.7	132.56	8.63	I
1	Cr-release	2021-06-28 15:31:46	0	1010	21	8	8	60.05		245	140.32	8.51	I
1	Cr-release	2021-06-28 15:31:46	0	1010	21	9	9	60.05		192	85.52	10.79	I
1	Cr-release	2021-06-28 15:31:46	0	1010	21	10	10	60.05		214	101.45	9.85	I
1	Cr-release	2021-06-28 15:33:34	0	1010	22	1	1	60.05		208	95.98	10.08	I
1	Cr-release	2021-06-28 15:33:34	0	1010	22	2	2	60.05		517.47	413.16	4.93
1	Cr-release	2021-06-28 15:33:34	0	1010	22	3	3	60.05		565.51	465.08	4.63
1	Cr-release	2021-06-28 15:33:34	0	1010	22	4	4	60.05		596.93	484.01	4.53
1	Cr-release	2021-06-28 15:33:34	0	1010	22	5	5	60.05		428.12	312.65	5.59	I
1	Cr-release	2021-06-28 15:33:34	0	1010	22	6	6	60.05		499.83	386.45	5.06
1	Cr-release	2021-06-28 15:33:34	0	1010	22	7	7	60.05		481	367.51	5.18	I
1	Cr-release	2021-06-28 15:33:34	0	1010	22	8	8	60.05		423.16	321.49	5.62	I
1	Cr-release	2021-06-28 15:33:34	0	1010	22	9	9	60.05		406	297.93	5.78	I
1	Cr-release	2021-06-28 15:33:34	0	1010	22	10	10	60.05		414	298.09	5.75	I
1	Cr-release	2021-06-28 15:35:23	0	1010	23	1	1	60.05		346	235.43	6.51	I
1	Cr-release	2021-06-28 15:35:23	0	1010	23	2	2	60.05		342.23	237.47	6.5	I
1	Cr-release	2021-06-28 15:35:23	0	1010	23	3	3	60.05		286	186.06	7.32	I
1	Cr-release	2021-06-28 15:35:23	0	1010	23	4	4	60.05		284.93	172.8	7.56	I
1	Cr-release	2021-06-28 15:35:23	0	1010	23	5	5	60.05		298.24	185.92	7.26	I
1	Cr-release	2021-06-28 15:35:23	0	1010	23	6	6	60.05		302.66	191.8	7.19	I
1	Cr-release	2021-06-28 15:35:23	0	1010	23	7	7	60.05		261.7	151.16	8.08	I
1	Cr-release	2021-06-28 15:35:23	0	1010	23	8	8	60.05		253	148.39	8.27	I
1	Cr-release	2021-06-28 15:35:23	0	1010	23	9	9	60.05		250.49	143.48	8.32	I
1	Cr-release	2021-06-28 15:35:23	0	1010	23	10	10	60.05		267	153.77	8	I
1	Cr-release	2021-06-28 15:37:13	0	1010	24	1	1	60.05		237	126.73	8.86	I
1	Cr-release	2021-06-28 15:37:13	0	1010	24	2	2	60.05		269.23	164.03	7.81	I
1	Cr-release	2021-06-28 15:37:13	0	1010	24	3	3	60.05		211	111.89	9.47	I
1	Cr-release	2021-06-28 15:37:13	0	1010	24	4	4	60.05		234	123.25	8.98	I
1	Cr-release	2021-06-28 15:37:13	0	1010	24	5	5	60.05		307.12	195.74	7.1	I
1	Cr-release	2021-06-28 15:37:13	0	1010	24	6	6	60.05		105	0	0	I
1	Cr-release	2021-06-28 15:37:13	0	1010	24	7	7	60.05		104	0	0	I
1	Cr-release	2021-06-28 15:37:13	0	1010	24	8	8	60.05		100.08	0	0	I
1	Cr-release	2021-06-28 15:37:13	0	1010	24	9	9	60.05		94	0	0	I
1	Cr-release	2021-06-28 15:37:13	0	1010	24	10	10	60.05		93.34	0	0	I
1	Cr-release	2021-06-28 15:38:59	0	1010	25	1	1	60.05		92.45	0	0	I
1	Cr-release	2021-06-28 15:38:59	0	1010	25	2	2	60.05		116	10.91	30.49	I
1	Cr-release	2021-06-28 15:38:59	0	1010	25	3	3	60.05		107.51	8.3	34.98	I
1	Cr-release	2021-06-28 15:38:59	0	1010	25	4	4	60.05		93	0	0	I
1	Cr-release	2021-06-28 15:38:59	0	1010	25	5	5	60.05		92	0	0	I
1	Cr-release	2021-06-28 15:38:59	0	1010	25	6	6	60.05		88	0	0	I
1	Cr-release	2021-06-28 15:38:59	0	1010	25	7	7	60.05		103	0	0	I
1	Cr-release	2021-06-28 15:38:59	0	1010	25	8	8	60.05		98.08	0	0	I
1	Cr-release	2021-06-28 15:38:59	0	1010	25	9	9	60.05		77	0	0	I
1	Cr-release	2021-06-28 15:38:59	0	1010	25	10	10	60.05		93	0	0	I
