# Supplementary material for: Pharmacologic inhibition of dipeptidyl peptidase 1 (cathepsin C) does not block in vitro granzyme-mediated target cell killing by CD8 T or NK cells
Source: Front Pharmacol. 2024 Jul 3;15:1396710. doi: 10.3389/fphar.2024.1396710 (PMC11251990; doi:10.3389/fphar.2024.1396710)
Supplement: Supplementary file 1 [file DataSheet2.zip › Fig data incl supp. Brens paper/Figure 2B/Fig2B huNk/D21 Brens huNK pooled.xlsx]

## Sheet: pooled huCART CD19
																			2023-05-28	2023-05-28	2021-05-28	19/7/
																	K562		Donor 1	Donor 3	Donor 4	Donor 10
																	D3/D5 NK
																									Average	SD	SD/2
																	DMSO	22	81.51	76.4	99.22	88.95			86.52	5.26087	2.63044
																		11	67.84	42.69	79.2	73.9			65.9075	4.28507	2.14253
																		5.5	46.56	34.64	48.81	48.21			44.555	1.16673	0.583363
																		2.75	24.92	20.25	51.12	28.62			31.2275	2.6163	1.30815
																		1.375	13.31	9.83	18.99	15.45			14.395	1.51321	0.756604
																		0.68	10.57	6.48	12.56	8.04			9.4125	1.78898	0.89449
																		0.34	8	4.83	12.08	4.69			7.4	2.34052	1.17026
																		0.18	4.67	6.05					5.36	1.37886	0.984899
																	+brens	22	81.87	47.69	83.56	90.46			75.895	6.07405	3.03702
																		11	73.28	47.73	69.19	79.47			67.4175	4.37699	2.1885
																		5.5	46.99	26.67	50.66	58.4			45.68	8.06809	4.03404
																		2.75	33.41	14.92	31.44	33.29			28.265	0.0848528	0.0424264
																		1.375	17.93	7.69	12.27	18.56			14.1125	0.445477	0.222739
																		0.68	10.31	6.11	10.08	9.09			8.8975	0.86267	0.431335
																		0.34	8.03	9.46	18.76	3.91			10.04	2.91328	1.45664
																		0.18	6.5	2.91					4.705	2.53851	1.81322
