# Supplementary material for: Pharmacologic inhibition of dipeptidyl peptidase 1 (cathepsin C) does not block in vitro granzyme-mediated target cell killing by CD8 T or NK cells
Source: Front Pharmacol. 2024 Jul 3;15:1396710. doi: 10.3389/fphar.2024.1396710 (PMC11251990; doi:10.3389/fphar.2024.1396710)
Supplement: Supplementary file 1 [file DataSheet2.zip › Fig data incl supp. Brens paper/Figure 2B/Fig2B huNk/20210528 pbmc NK 28.5.21.xlsx]

## Sheet: Sheet1
	TOTAL	SPON	%S	T-S
	1360.57	171.64	13.7092	1111.65		Donor 1 (AF)		RAW	RAW-S	(/T-S)	AVE	ERROR			Donor 3 (AH)		RAW	RAW-S	(/T-S)	AVE	ERROR			Donor 4 (M)		RAW	RAW-S	(/T-S)	AVE	ERROR
	1359.12	171.63				DMSO 10µM	22	1076.41	899.8	80.9426	81.5093	3.30831			DMSO 10µM	14	902.35	725.74	65.2848	76.4013	12.6887			DMSO 10µM	44	1142.05	965.44	86.8473	80.3734	5.67822
	1188.83	184.22						1122.23	945.62	85.0644							1179.6	1002.99	90.2251							1044.1	867.49	78.0361
	1244.53	178.95						1049.49	872.88	78.5209							995.83	819.22	73.6939							1024.1	847.49	76.237
							11	800.57	623.96	56.1291	67.8422	11.39				7	588.66	412.05	37.0664	42.6878	4.9617				22	1262.66	1086.05	97.6969	99.2229	3.33221
	1288.26	176.61						1053.47	876.86	78.879							693.05	516.44	46.457							1322.11	1145.5	103.045
								938.3	761.69	68.5187							671.74	495.13	44.54							1254.1	1077.49	96.9269				80.3734	5.67822
							5.5	649.17	472.56	42.5097	46.5634	3.58572				3.5	549.57	372.96	33.5501	34.6445	2.94362				11	960.55	783.94	70.5202	79.2007	7.7981		99.2229	3.33221
								724.88	548.27	49.3203							598.8	422.19	37.9786							1128.34	951.73	85.614				79.2007	7.7981
								708.65	532.04	47.8603							536.84	360.23	32.4049							1082.25	905.64	81.4679				48.8129	15.0326
							2.75	431.95	255.34	22.9694	24.9227	2.24274				1.75	376.26	199.65	17.9597	20.2521	6.39903				5.5	530.54	353.93	31.8382	48.8129	15.0326		51.1188	7.04932
								480.89	304.28	27.3719							346.86	170.25	15.315							778.66	602.05	54.1581				18.9903	13.1844
								448.15	271.54	24.4267							482.11	305.5	27.4816							848.52	671.91	60.4424				12.563	1.00019
							1.375	327.54	150.93	13.5771	13.309	1.42594				0.87	267.04	90.43	8.13474	9.83251	2.01582				2.75	803.84	627.23	56.4232	51.1188	7.04932		12.0811	2.63642
		81.5093	3.30831					307.43	130.82	11.7681							310.68	134.07	12.0604							774.83	598.22	53.8136
		67.8422	11.39					338.71	162.1	14.5819							280.02	103.41	9.30237							655.95	479.34	43.1196
		46.5634	3.58572				0.68	280.4	103.79	9.33655	10.571	1.07423				0.43	258.07	81.46	7.32783	6.48164	1.46954				1.375	228.1	51.49	4.63184	18.9903	13.1844
		24.9227	2.24274					299.82	123.21	11.0835							229.8	53.19	4.78477							418.81	242.2	21.7874
		13.309	1.42594					302.15	125.54	11.2931							258.12	81.51	7.33233							516.24	339.63	30.5518
		10.571	1.07423				0.34	246.32	69.71	6.27084	8.0046	1.87424				0.21	227.44	50.83	4.57247	4.82825	0.856293				0.68	320.62	144.01	12.9546	12.563	1.00019
		8.0046	1.87424					287.7	111.09	9.99323							240.9	64.29	5.78328							324.55	147.94	13.3081
		4.66543	4.00001					262.76	86.15	7.74972							222.51	45.9	4.12899							303.63	127.02	11.4262
							0.18	177.39	0.78	0.0701658	4.66543	4.00001				0.1	268.64	92.03	8.27867	6.05105	2.64313				0.34	277.07	100.46	9.037	12.0811	2.63642
								249.53	72.92	6.5596							251.58	74.97	6.74401							327.53	150.92	13.5762
								258.5	81.89	7.36651							211.41	34.8	3.13047							328.13	151.52	13.6302
						Brensocatib 10µM	22	1055.6	878.99	79.0706	81.8679	3.72496			Brensocatib 10µM	14	574.47	397.86	35.79	47.6894	12.6784			Brensocatib 10µM	44	1140.58	963.97	86.715	90.3517	7.49699
								1070.79	894.18	80.437							690.79	514.18	46.2537							1125.59	948.98	85.3666
								1133.7	957.09	86.0961							854.99	678.38	61.0245							1276.85	1100.24	98.9734
							11	983.97	807.36	72.627	73.2804	1.66311				7	694.41	517.8	46.5793	47.728	7.43918				22	1165.51	988.9	88.9577	83.5654	4.76079
								1012.25	835.64	75.171							795.52	618.91	55.6748							1065.3	888.69	79.9431
								977.48	800.87	72.0432							631.61	455	40.9301							1085.89	909.28	81.7953
		81.8679	3.72496				5.5	690.89	514.28	46.2627	46.9883	2.19161				3.5	435.93	259.32	23.3274	26.6654	2.89625				11	1049.87	873.26	78.5551	69.1931	10.0736
		73.2804	1.66311					726.33	549.72	49.4507							493.57	316.96	28.5125							960.22	783.61	70.4906
		46.9883	2.19161					679.65	503.04	45.2516							489.61	313	28.1563							827.3	650.69	58.5336
		33.4124	5.43348				2.75	479.62	303.01	27.2576	33.4124	5.43348				1.75	317.45	140.84	12.6694	14.9216	3.99242				5.5	897.35	720.74	64.835	50.6573	14.0163		90.3517	7.49699
		17.9268	3.10607					593.97	417.36	37.5441							393.73	217.12	19.5313							736.09	559.48	50.3287				83.5654	4.76079
		10.3165	0.844363					570.53	393.92	35.4355							316.28	139.67	12.5642							585.79	409.18	36.8083				69.1931	10.0736
		8.03069	0.56755				1.375	348.35	171.74	15.4491	17.9268	3.10607				0.87	283.16	106.55	9.58483	7.68765	2.58222				2.75	618.83	442.22	39.7804	31.4406	8.18357		50.6573	14.0163
		6.49753	3.17496					414.63	238.02	21.4114							273.67	97.06	8.73115							522.54	345.93	31.1185				31.4406	8.18357
								364.7	188.09	16.9199							229.38	52.77	4.74699							436.99	260.38	23.4228				12.2715	0.491612
							0.68	290.34	113.73	10.2307	10.3165	0.844363				0.43	214.93	38.32	3.44712	6.11762	2.52337				1.375	306.86	130.25	11.7168	12.2715	0.491612		10.0802	0.956131
								301.12	124.51	11.2004							248.24	71.63	6.44356							317.27	140.66	12.6532				18.7649	19.2298
								282.42	105.81	9.51826							270.68	94.07	8.46218							314.95	138.34	12.4445
							0.34	267.95	91.34	8.2166	8.03069	0.56755				0.21	268.96	92.35	8.30745	9.46249	6.28617				0.68	290.01	113.4	10.201	10.0802	0.956131
								270.9	94.29	8.48197							219.23	42.62	3.83393							298.56	121.95	10.9702
								258.8	82.19	7.3935							357.21	180.6	16.2461							277.43	100.82	9.06938
							0.18	236.71	60.1	5.40637	6.49753	3.17496				0.1	234.74	58.13	5.22915	3.61774	2.91817				0.34	345.08	168.47	15.1549	18.7649	19.2298
								221.21	44.6	4.01205							236.36	59.75	5.37488							194.35	17.74	1.59582
								288.6	111.99	10.0742							179.38	2.77	0.249179							616.2	439.59	39.5438
						34960Na6 20µM	22	1027.88	851.27	76.577	80.5456	3.60499			34960Na6 20µM	14	845.89	669.28	60.2059	65.7076	7.78061			34960Na6 20µM	44	1052.43	875.82	78.7854	77.9887	5.02175
								1106.15	929.54	83.6179							968.21	791.6	71.2093							1094.44	917.83	82.5645
								1081.96	905.35	81.4418																983.85	807.24	72.6162
							11	902.96	726.35	65.3397	61.5849	3.31791				7	647.03	470.42	42.3172	42.1431	0.246165				22	1125.25	948.64	85.336	83.7774	1.54169
								847.68	671.07	60.3669							643.16	466.55	41.9691							1107.54	930.93	83.7429
								833.02	656.41	59.0481																1090.98	914.37	82.2532
							5.5	547.89	371.28	33.3989	32.7905	1.17258				3.5	426.95	250.34	22.5196	25.6281	4.39599				11	822.95	646.34	58.1423	60.2967	5.55332
								549.39	372.78	33.5339							496.06	319.45	28.7365							917.02	740.41	66.6044				77.9887	5.02175
		80.5456	3.60499					526.1	349.49	31.4388																800.73	624.12	56.1434				83.7774	1.54169
		61.5849	3.31791				2.75	435.51	258.9	23.2897	23.7736	0.894133				1.75	317.48	140.87	12.6721	12.5835	0.125309				5.5	605.16	428.55	38.5507	38.8221	2.24549		60.2967	5.55332
		32.7905	1.17258					434.8	258.19	23.2258							315.51	138.9	12.4949							634.51	457.9	41.1909				38.8221	2.24549
		23.7736	0.894133					452.36	275.75	24.8054																584.86	408.25	36.7246				25.114	9.60431
		13.5693	0.542412				1.375	330.62	154.01	13.8541	13.5693	0.542412				0.87	259.65	83.04	7.46996	5.97039	2.12071				2.75	439.54	262.93	23.6522	25.114	9.60431		11.1468	2.80015
		5.90232	3.16324					331.24	154.63	13.9099							226.31	49.7	4.47082							569.75	393.14	35.3654				7.08135	2.45371
		3.42133	2.47927					320.5	143.89	12.9438																358.08	181.47	16.3243				4.1107	2.64894
		4.65943	4.45504				0.68	273.18	96.57	8.68707	5.90232	3.16324				0.43	204.42	27.81	2.50168	3.34502	1.19266				1.375	290.33	113.72	10.2298	11.1468	2.80015
								203.99	27.38	2.463							223.17	46.56	4.18836							335.47	158.86	14.2904
								249.5	72.89	6.55691																275.77	99.16	8.92005
							0.34	201.16	24.55	2.20842	3.42133	2.47927				0.21	285.2	108.59	9.76834	6.54521	4.55819				0.68	229.31	52.7	4.74069	7.08135	2.45371
								246.35	69.74	6.27354							213.54	36.93	3.32208							252.97	76.36	6.86905
								196.42	19.81	1.78203																283.71	107.1	9.63431
							0.18	237.13	60.52	5.44415	4.65943	4.45504				0.1	214.14	37.53	3.37606	4.11999	1.05209				0.34	235.97	59.36	5.3398	4.1107	2.64894
								272.99	96.38	8.66998							230.68	54.07	4.86393							242.44	65.83	5.92181
								175.1	-1.51	-0.135834																188.51	11.9	1.07048

## Sheet: Sheet2
Protocol ID	Protocol name	Measurement date & time	Completion status	Run ID	Rack	Det	Pos	Time	Sample code	Cr-51 Counts	Cr-51 CPM	Cr-51 Error %	Cr-51 Info
1	Cr-release	2021-05-28 14:44:37	0	983	1	1	1	60.05		1305	1188.05	2.89
1	Cr-release	2021-05-28 14:44:37	0	983	1	2	2	60.05		1464.6	1360.57	2.71
1	Cr-release	2021-05-28 14:44:37	0	983	1	3	3	60.05		1463	1359.12	2.71
1	Cr-release	2021-05-28 14:44:37	0	983	1	4	4	60.05		1308.32	1188.83	2.89
1	Cr-release	2021-05-28 14:44:37	0	983	1	5	5	60.05		1324.69	1194.45	2.87
1	Cr-release	2021-05-28 14:44:37	0	983	1	6	6	60.05		1363.9	1244.53	2.82
1	Cr-release	2021-05-28 14:44:37	0	983	1	7	7	60.05		287.5	171.64	7.48	I
1	Cr-release	2021-05-28 14:44:37	0	983	1	8	8	60.05		280.5	171.63	7.59	I
1	Cr-release	2021-05-28 14:44:37	0	983	1	9	9	60.05		334	222.18	6.63	I
1	Cr-release	2021-05-28 14:44:37	0	983	1	10	10	60.05		298	184.22	7.31	I
1	Cr-release	2021-05-28 14:46:13	0	983	2	1	1	60.03		294	178.95	7.37	I
1	Cr-release	2021-05-28 14:46:13	0	983	2	2	2	60.03		304	195.1	7.09	I
1	Cr-release	2021-05-28 14:46:13	0	983	2	3	3	60.03		1178.07	1076.41	3.05
1	Cr-release	2021-05-28 14:46:13	0	983	2	4	4	60.03		1240.15	1122.23	2.98
1	Cr-release	2021-05-28 14:46:13	0	983	2	5	5	60.03		1175.41	1049.49	3.06
1	Cr-release	2021-05-28 14:46:13	0	983	2	6	6	60.03		919.79	800.57	3.51
1	Cr-release	2021-05-28 14:46:13	0	983	2	7	7	60.03		1174.83	1053.47	3.06
1	Cr-release	2021-05-28 14:46:13	0	983	2	8	8	60.03		1031	938.3	3.29
1	Cr-release	2021-05-28 14:46:13	0	983	2	9	9	60.03		759.72	649.17	3.91
1	Cr-release	2021-05-28 14:46:13	0	983	2	10	10	60.03		849	724.88	3.68
1	Cr-release	2021-05-28 14:48:01	0	983	3	1	1	60.03		821	708.65	3.75
1	Cr-release	2021-05-28 14:48:01	0	983	3	2	2	60.03		536.5	431.95	4.82
1	Cr-release	2021-05-28 14:48:01	0	983	3	3	3	60.03		581.04	480.89	4.56
1	Cr-release	2021-05-28 14:48:01	0	983	3	4	4	60.03		564	448.15	4.69
1	Cr-release	2021-05-28 14:48:01	0	983	3	5	5	60.03		443.13	327.54	5.47
1	Cr-release	2021-05-28 14:48:01	0	983	3	6	6	60.03		420.79	307.43	5.66	I
1	Cr-release	2021-05-28 14:48:01	0	983	3	7	7	60.03		452	338.71	5.4
1	Cr-release	2021-05-28 14:48:01	0	983	3	8	8	60.03		383	280.4	6.02	I
1	Cr-release	2021-05-28 14:48:01	0	983	3	9	9	60.03		407.56	299.82	5.76	I
1	Cr-release	2021-05-28 14:48:01	0	983	3	10	10	60.03		418	302.15	5.71	I
1	Cr-release	2021-05-28 14:49:49	0	983	4	1	1	60.05		357	246.32	6.36	I
1	Cr-release	2021-05-28 14:49:49	0	983	4	2	2	60.05		392.5	287.7	5.9	I
1	Cr-release	2021-05-28 14:49:49	0	983	4	3	3	60.05		363	262.76	6.16	I
1	Cr-release	2021-05-28 14:49:49	0	983	4	4	4	60.05		294	177.39	7.37	I
1	Cr-release	2021-05-28 14:49:49	0	983	4	5	5	60.05		367	249.53	6.22	I
1	Cr-release	2021-05-28 14:49:49	0	983	4	6	6	60.05		375	258.5	6.13	I
1	Cr-release	2021-05-28 14:49:49	0	983	4	7	7	60.05		1173.91	1055.6	3.06
1	Cr-release	2021-05-28 14:49:49	0	983	4	8	8	60.05		1157.21	1070.79	3.09
1	Cr-release	2021-05-28 14:49:49	0	983	4	9	9	60.05		1242.58	1133.7	2.97
1	Cr-release	2021-05-28 14:49:49	0	983	4	10	10	60.05		1111.46	983.97	3.16
1	Cr-release	2021-05-28 14:51:38	0	983	5	1	1	60.05		1126.54	1012.25	3.14
1	Cr-release	2021-05-28 14:51:38	0	983	5	2	2	60.05		1080.96	977.48	3.2
1	Cr-release	2021-05-28 14:51:38	0	983	5	3	3	60.05		791.76	690.89	3.8
1	Cr-release	2021-05-28 14:51:38	0	983	5	4	4	60.05		845.66	726.33	3.69
1	Cr-release	2021-05-28 14:51:38	0	983	5	5	5	60.05		803.47	679.65	3.79
1	Cr-release	2021-05-28 14:51:38	0	983	5	6	6	60.05		594.78	479.62	4.54
1	Cr-release	2021-05-28 14:51:38	0	983	5	7	7	60.05		710.29	593.97	4.08
1	Cr-release	2021-05-28 14:51:38	0	983	5	8	8	60.05		669	570.53	4.22
1	Cr-release	2021-05-28 14:51:38	0	983	5	9	9	60.05		457	348.35	5.34
1	Cr-release	2021-05-28 14:51:38	0	983	5	10	10	60.05		533.06	414.63	4.87
1	Cr-release	2021-05-28 14:53:26	0	983	6	1	1	60.05		476.05	364.7	5.23	I
1	Cr-release	2021-05-28 14:53:26	0	983	6	2	2	60.05		395.35	290.34	5.87	I
1	Cr-release	2021-05-28 14:53:26	0	983	6	3	3	60.05		401.39	301.12	5.76	I
1	Cr-release	2021-05-28 14:53:26	0	983	6	4	4	60.05		396	282.42	5.91
1	Cr-release	2021-05-28 14:53:26	0	983	6	5	5	60.05		382	267.95	6.05	I
1	Cr-release	2021-05-28 14:53:26	0	983	6	6	6	60.05		383	270.9	6.04	I
1	Cr-release	2021-05-28 14:53:26	0	983	6	7	7	60.05		371	258.8	6.17	I
1	Cr-release	2021-05-28 14:53:26	0	983	6	8	8	60.05		340	236.71	6.55	I
1	Cr-release	2021-05-28 14:53:26	0	983	6	9	9	60.05		328.78	221.21	6.7	I
1	Cr-release	2021-05-28 14:53:26	0	983	6	10	10	60.05		404	288.6	5.84	I
1	Cr-release	2021-05-28 14:55:15	0	983	7	1	1	60.05		1143	1027.88	3.11
1	Cr-release	2021-05-28 14:55:15	0	983	7	2	2	60.05		1209.64	1106.15	3.01
1	Cr-release	2021-05-28 14:55:15	0	983	7	3	3	60.05		1183.96	1081.96	3.04
1	Cr-release	2021-05-28 14:55:15	0	983	7	4	4	60.05		1022.57	902.96	3.31
1	Cr-release	2021-05-28 14:55:15	0	983	7	5	5	60.05		974	847.68	3.4
1	Cr-release	2021-05-28 14:55:15	0	983	7	6	6	60.05		951.57	833.02	3.45
1	Cr-release	2021-05-28 14:55:15	0	983	7	7	7	60.05		665.02	547.89	4.24
1	Cr-release	2021-05-28 14:55:15	0	983	7	8	8	60.05		649	549.39	4.3
1	Cr-release	2021-05-28 14:55:15	0	983	7	9	9	60.05		636.51	526.1	4.34
1	Cr-release	2021-05-28 14:55:15	0	983	7	10	10	60.05		554	435.51	4.75
1	Cr-release	2021-05-28 14:57:03	0	983	8	1	1	60.05		546.47	434.8	4.79
1	Cr-release	2021-05-28 14:57:03	0	983	8	2	2	60.05		556.76	452.36	4.71
1	Cr-release	2021-05-28 14:57:03	0	983	8	3	3	60.05		430.87	330.62	5.49
1	Cr-release	2021-05-28 14:57:03	0	983	8	4	4	60.05		445	331.24	5.47	I
1	Cr-release	2021-05-28 14:57:03	0	983	8	5	5	60.05		436	320.5	5.53	I
1	Cr-release	2021-05-28 14:57:03	0	983	8	6	6	60.05		385.29	273.18	6.02	I
1	Cr-release	2021-05-28 14:57:03	0	983	8	7	7	60.05		316	203.99	6.94	I
1	Cr-release	2021-05-28 14:57:03	0	983	8	8	8	60.05		352.74	249.5	6.38	I
1	Cr-release	2021-05-28 14:57:03	0	983	8	9	9	60.05		308.67	201.16	7.03	I
1	Cr-release	2021-05-28 14:57:03	0	983	8	10	10	60.05		361	246.35	6.32	I
1	Cr-release	2021-05-28 14:58:52	0	983	9	1	1	60.05		307	196.42	7.12	I
1	Cr-release	2021-05-28 14:58:52	0	983	9	2	2	60.05		341	237.13	6.52	I
1	Cr-release	2021-05-28 14:58:52	0	983	9	3	3	60.05		371.87	272.99	6.06	I
1	Cr-release	2021-05-28 14:58:52	0	983	9	4	4	60.05		290.57	175.1	7.44	I
1	Cr-release	2021-05-28 14:58:52	0	983	9	5	5	60.05		101	0	0	I
1	Cr-release	2021-05-28 14:58:52	0	983	9	6	6	60.05		99.78	0	0	I
1	Cr-release	2021-05-28 14:58:52	0	983	9	7	7	60.05		1018.13	902.35	3.32
1	Cr-release	2021-05-28 14:58:52	0	983	9	8	8	60.05		1262.36	1179.6	2.94
1	Cr-release	2021-05-28 14:58:52	0	983	9	9	9	60.05		1103.08	995.83	3.17
1	Cr-release	2021-05-28 14:58:52	0	983	9	10	10	60.05		710.69	588.66	4.08
1	Cr-release	2021-05-28 15:00:40	0	983	10	1	1	60.05		806.25	693.05	3.79
1	Cr-release	2021-05-28 15:00:40	0	983	10	2	2	60.05		776	671.74	3.86
1	Cr-release	2021-05-28 15:00:40	0	983	10	3	3	60.05		650.03	549.57	4.26
1	Cr-release	2021-05-28 15:00:40	0	983	10	4	4	60.05		715	598.8	4.07
1	Cr-release	2021-05-28 15:00:40	0	983	10	5	5	60.05		657	536.84	4.27
1	Cr-release	2021-05-28 15:00:40	0	983	10	6	6	60.05		490	376.26	5.12
1	Cr-release	2021-05-28 15:00:40	0	983	10	7	7	60.05		461.04	346.86	5.33
1	Cr-release	2021-05-28 15:00:40	0	983	10	8	8	60.05		581.61	482.11	4.59
1	Cr-release	2021-05-28 15:00:40	0	983	10	9	9	60.05		375.08	267.04	6.1	I
1	Cr-release	2021-05-28 15:00:40	0	983	10	10	10	60.05		426.73	310.68	5.63
1	Cr-release	2021-05-28 15:02:29	0	983	11	1	1	60.05		391.12	280.02	5.96	I
1	Cr-release	2021-05-28 15:02:29	0	983	11	2	2	60.05		363	258.07	6.23	I
1	Cr-release	2021-05-28 15:02:29	0	983	11	3	3	60.05		330	229.8	6.59	I
1	Cr-release	2021-05-28 15:02:29	0	983	11	4	4	60.05		371	258.12	6.19	I
1	Cr-release	2021-05-28 15:02:29	0	983	11	5	5	60.05		340.96	227.44	6.56	I
1	Cr-release	2021-05-28 15:02:29	0	983	11	6	6	60.05		352.68	240.9	6.41	I
1	Cr-release	2021-05-28 15:02:29	0	983	11	7	7	60.05		334.09	222.51	6.66	I
1	Cr-release	2021-05-28 15:02:29	0	983	11	8	8	60.05		371.05	268.64	6.15	I
1	Cr-release	2021-05-28 15:02:29	0	983	11	9	9	60.05		359	251.58	6.29	I
1	Cr-release	2021-05-28 15:02:29	0	983	11	10	10	60.05		325.73	211.41	6.82	I
1	Cr-release	2021-05-28 15:04:17	0	983	12	1	1	60.05		688	574.47	4.16
1	Cr-release	2021-05-28 15:04:17	0	983	12	2	2	60.05		796	690.79	3.81
1	Cr-release	2021-05-28 15:04:17	0	983	12	3	3	60.05		956.14	854.99	3.42
1	Cr-release	2021-05-28 15:04:17	0	983	12	4	4	60.05		810.73	694.41	3.78
1	Cr-release	2021-05-28 15:04:17	0	983	12	5	5	60.05		918.81	795.52	3.51
1	Cr-release	2021-05-28 15:04:17	0	983	12	6	6	60.05		748.36	631.61	3.96
1	Cr-release	2021-05-28 15:04:17	0	983	12	7	7	60.05		551	435.93	4.76
1	Cr-release	2021-05-28 15:04:17	0	983	12	8	8	60.05		594.01	493.57	4.53
1	Cr-release	2021-05-28 15:04:17	0	983	12	9	9	60.05		599	489.61	4.51
1	Cr-release	2021-05-28 15:04:17	0	983	12	10	10	60.05		434	317.45	5.56	I
1	Cr-release	2021-05-28 15:06:06	0	983	13	1	1	60.05		504.99	393.73	5.03
1	Cr-release	2021-05-28 15:06:06	0	983	13	2	2	60.05		420.93	316.28	5.63
1	Cr-release	2021-05-28 15:06:06	0	983	13	3	3	60.05		383.14	283.16	5.94	I
1	Cr-release	2021-05-28 15:06:06	0	983	13	4	4	60.05		387.24	273.67	6.01	I
1	Cr-release	2021-05-28 15:06:06	0	983	13	5	5	60.05		343.2	229.38	6.53	I
1	Cr-release	2021-05-28 15:06:06	0	983	13	6	6	60.05		327	214.93	6.77	I
1	Cr-release	2021-05-28 15:06:06	0	983	13	7	7	60.05		360	248.24	6.31	I
1	Cr-release	2021-05-28 15:06:06	0	983	13	8	8	60.05		373.03	270.68	6.13	I
1	Cr-release	2021-05-28 15:06:06	0	983	13	9	9	60.05		376.26	268.96	6.09	I
1	Cr-release	2021-05-28 15:06:06	0	983	13	10	10	60.05		333.73	219.23	6.7	I
1	Cr-release	2021-05-28 15:07:54	0	983	14	1	1	60.05		468	357.21	5.28
1	Cr-release	2021-05-28 15:07:54	0	983	14	2	2	60.05		342.51	234.74	6.49	I
1	Cr-release	2021-05-28 15:07:54	0	983	14	3	3	60.05		340	236.36	6.45	I
1	Cr-release	2021-05-28 15:07:54	0	983	14	4	4	60.05		291.73	179.38	7.42	I
1	Cr-release	2021-05-28 15:07:54	0	983	14	5	5	60.05		967.95	845.89	3.41
1	Cr-release	2021-05-28 15:07:54	0	983	14	6	6	60.05		1083	968.21	3.21
1	Cr-release	2021-05-28 15:07:54	0	983	14	7	7	60.05		90	0	0	I
1	Cr-release	2021-05-28 15:07:54	0	983	14	8	8	60.05		744.32	647.03	3.96
1	Cr-release	2021-05-28 15:07:54	0	983	14	9	9	60.05		754.03	643.16	3.93
1	Cr-release	2021-05-28 15:07:54	0	983	14	10	10	60.05		104.73	0	0	I
1	Cr-release	2021-05-28 15:09:43	0	983	15	1	1	60.05		538.46	426.95	4.83
1	Cr-release	2021-05-28 15:09:43	0	983	15	2	2	60.05		600.11	496.06	4.5
1	Cr-release	2021-05-28 15:09:43	0	983	15	3	3	60.05		108.14	8.8	33.7	I
1	Cr-release	2021-05-28 15:09:43	0	983	15	4	4	60.05		431.24	317.48	5.58	I
1	Cr-release	2021-05-28 15:09:43	0	983	15	5	5	60.05		431	315.51	5.57
1	Cr-release	2021-05-28 15:09:43	0	983	15	6	6	60.05		98.92	0	0	I
1	Cr-release	2021-05-28 15:09:43	0	983	15	7	7	60.05		371.47	259.65	6.17	I
1	Cr-release	2021-05-28 15:09:43	0	983	15	8	8	60.05		330	226.31	6.7	I
1	Cr-release	2021-05-28 15:09:43	0	983	15	9	9	60.05		106	0.01	0	I
1	Cr-release	2021-05-28 15:09:43	0	983	15	10	10	60.05		318.73	204.42	6.94	I
1	Cr-release	2021-05-28 15:11:31	0	983	16	1	1	60.05		333.92	223.17	6.68	I
1	Cr-release	2021-05-28 15:11:31	0	983	16	2	2	60.05		89.93	0	0	I
1	Cr-release	2021-05-28 15:11:31	0	983	16	3	3	60.05		385.14	285.2	5.92	I
1	Cr-release	2021-05-28 15:11:31	0	983	16	4	4	60.05		326	213.54	6.81	I
1	Cr-release	2021-05-28 15:11:31	0	983	16	5	5	60.05		107	0	0	I
1	Cr-release	2021-05-28 15:11:31	0	983	16	6	6	60.05		324.92	214.14	6.81	I
1	Cr-release	2021-05-28 15:11:31	0	983	16	7	7	60.05		340.95	230.68	6.56	I
1	Cr-release	2021-05-28 15:11:31	0	983	16	8	8	60.05		99.66	0	0	I
1	Cr-release	2021-05-28 15:11:31	0	983	16	9	9	60.05		102	0	0	I
1	Cr-release	2021-05-28 15:11:31	0	983	16	10	10	60.05		97.73	0	0	I
1	Cr-release	2021-05-28 15:13:20	0	983	17	1	1	60.05		1258.56	1142.05	2.95
1	Cr-release	2021-05-28 15:13:20	0	983	17	2	2	60.05		1149.7	1044.1	3.1
1	Cr-release	2021-05-28 15:13:20	0	983	17	3	3	60.05		1127.96	1024.1	3.12
1	Cr-release	2021-05-28 15:13:20	0	983	17	4	4	60.05		1385	1262.66	2.8
1	Cr-release	2021-05-28 15:13:20	0	983	17	5	5	60.05		1455.87	1322.11	2.73
1	Cr-release	2021-05-28 15:13:20	0	983	17	6	6	60.05		1375.6	1254.1	2.81
1	Cr-release	2021-05-28 15:13:20	0	983	17	7	7	60.05		1081.44	960.55	3.21
1	Cr-release	2021-05-28 15:13:20	0	983	17	8	8	60.05		1218.01	1128.34	3
1	Cr-release	2021-05-28 15:13:20	0	983	17	9	9	60.05		1194.85	1082.25	3.03
1	Cr-release	2021-05-28 15:13:20	0	983	17	10	10	60.05		652	530.54	4.3
1	Cr-release	2021-05-28 15:15:08	0	983	18	1	1	60.05		892.6	778.66	3.58
1	Cr-release	2021-05-28 15:15:08	0	983	18	2	2	60.05		952.17	848.52	3.44
1	Cr-release	2021-05-28 15:15:08	0	983	18	3	3	60.05		903	803.84	3.53
1	Cr-release	2021-05-28 15:15:08	0	983	18	4	4	60.05		891.89	774.83	3.58
1	Cr-release	2021-05-28 15:15:08	0	983	18	5	5	60.05		778.39	655.95	3.86
1	Cr-release	2021-05-28 15:15:08	0	983	18	6	6	60.05		343	228.1	6.54	I
1	Cr-release	2021-05-28 15:15:08	0	983	18	7	7	60.05		534	418.81	4.85
1	Cr-release	2021-05-28 15:15:08	0	983	18	8	8	60.05		615.48	516.24	4.44
1	Cr-release	2021-05-28 15:15:08	0	983	18	9	9	60.05		427.95	320.62	5.58	I
1	Cr-release	2021-05-28 15:15:08	0	983	18	10	10	60.05		441	324.55	5.51
1	Cr-release	2021-05-28 15:16:57	0	983	19	1	1	60.05		415	303.63	5.72	I
1	Cr-release	2021-05-28 15:16:57	0	983	19	2	2	60.05		385.79	277.07	5.97
1	Cr-release	2021-05-28 15:16:57	0	983	19	3	3	60.05		431.71	327.53	5.49	I
1	Cr-release	2021-05-28 15:16:57	0	983	19	4	4	60.05		446.64	328.13	5.45
1	Cr-release	2021-05-28 15:16:57	0	983	19	5	5	60.05		1268.4	1140.58	2.94
1	Cr-release	2021-05-28 15:16:57	0	983	19	6	6	60.05		1243.46	1125.59	2.97
1	Cr-release	2021-05-28 15:16:57	0	983	19	7	7	60.05		1396.88	1276.85	2.79
1	Cr-release	2021-05-28 15:16:57	0	983	19	8	8	60.05		1253.67	1165.51	2.95
1	Cr-release	2021-05-28 15:16:57	0	983	19	9	9	60.05		1177.49	1065.3	3.06
1	Cr-release	2021-05-28 15:16:57	0	983	19	10	10	60.05		1215.02	1085.89	3.01
1	Cr-release	2021-05-28 15:18:45	0	983	20	1	1	60.05		1164.5	1049.87	3.08
1	Cr-release	2021-05-28 15:18:45	0	983	20	2	2	60.05		1063.61	960.22	3.23
1	Cr-release	2021-05-28 15:18:45	0	983	20	3	3	60.05		928.16	827.3	3.47
1	Cr-release	2021-05-28 15:18:45	0	983	20	4	4	60.05		1016.84	897.35	3.32
1	Cr-release	2021-05-28 15:18:45	0	983	20	5	5	60.05		860	736.09	3.65
1	Cr-release	2021-05-28 15:18:45	0	983	20	6	6	60.05		702	585.79	4.11
1	Cr-release	2021-05-28 15:18:45	0	983	20	7	7	60.05		735.31	618.83	4
1	Cr-release	2021-05-28 15:18:45	0	983	20	8	8	60.05		622	522.54	4.41
1	Cr-release	2021-05-28 15:18:45	0	983	20	9	9	60.05		546	436.99	4.77
1	Cr-release	2021-05-28 15:18:45	0	983	20	10	10	60.05		424	306.86	5.65	I
1	Cr-release	2021-05-28 15:20:34	0	983	21	1	1	60.05		428.42	317.27	5.6	I
1	Cr-release	2021-05-28 15:20:34	0	983	21	2	2	60.05		419.61	314.95	5.64	I
1	Cr-release	2021-05-28 15:20:34	0	983	21	3	3	60.05		390.53	290.01	5.86	I
1	Cr-release	2021-05-28 15:20:34	0	983	21	4	4	60.05		411.47	298.56	5.76	I
1	Cr-release	2021-05-28 15:20:34	0	983	21	5	5	60.05		393.18	277.43	5.93	I
1	Cr-release	2021-05-28 15:20:34	0	983	21	6	6	60.05		461	345.08	5.33
1	Cr-release	2021-05-28 15:20:34	0	983	21	7	7	60.05		310	194.35	7.05	I
1	Cr-release	2021-05-28 15:20:34	0	983	21	8	8	60.05		711.46	616.2	4.07
1	Cr-release	2021-05-28 15:20:34	0	983	21	9	9	60.05		1161	1052.43	3.08
1	Cr-release	2021-05-28 15:20:34	0	983	21	10	10	60.05		1218.81	1094.44	3.01
1	Cr-release	2021-05-28 15:22:23	0	983	22	1	1	60.05		1099.34	983.85	3.18
1	Cr-release	2021-05-28 15:22:23	0	983	22	2	2	60.05		1227.98	1125.25	2.99
1	Cr-release	2021-05-28 15:22:23	0	983	22	3	3	60.05		1209.44	1107.54	3
1	Cr-release	2021-05-28 15:22:23	0	983	22	4	4	60.05		1211.29	1090.98	3.01
1	Cr-release	2021-05-28 15:22:23	0	983	22	5	5	60.05		949	822.95	3.45
1	Cr-release	2021-05-28 15:22:23	0	983	22	6	6	60.05		1036.08	917.02	3.29
1	Cr-release	2021-05-28 15:22:23	0	983	22	7	7	60.05		920.04	800.73	3.51
1	Cr-release	2021-05-28 15:22:23	0	983	22	8	8	60.05		703.32	605.16	4.1
1	Cr-release	2021-05-28 15:22:23	0	983	22	9	9	60.05		745.2	634.51	3.96
1	Cr-release	2021-05-28 15:22:23	0	983	22	10	10	60.05		706	584.86	4.1
1	Cr-release	2021-05-28 15:24:11	0	983	23	1	1	60.03		550.7	439.54	4.76
1	Cr-release	2021-05-28 15:24:11	0	983	23	2	2	60.03		673.13	569.75	4.2
1	Cr-release	2021-05-28 15:24:11	0	983	23	3	3	60.03		458	358.08	5.28	I
1	Cr-release	2021-05-28 15:24:11	0	983	23	4	4	60.03		403.96	290.33	5.83	I
1	Cr-release	2021-05-28 15:24:11	0	983	23	5	5	60.03		451.44	335.47	5.4	I
1	Cr-release	2021-05-28 15:24:11	0	983	23	6	6	60.03		388.17	275.77	5.99
1	Cr-release	2021-05-28 15:24:11	0	983	23	7	7	60.03		341	229.31	6.56	I
1	Cr-release	2021-05-28 15:24:11	0	983	23	8	8	60.03		356	252.97	6.34	I
1	Cr-release	2021-05-28 15:24:11	0	983	23	9	9	60.03		391.07	283.71	5.92	I
1	Cr-release	2021-05-28 15:24:11	0	983	23	10	10	60.03		350.42	235.97	6.46	I
1	Cr-release	2021-05-28 15:25:58	0	983	24	1	1	60.03		352	242.44	6.42	I
1	Cr-release	2021-05-28 15:25:58	0	983	24	2	2	60.03		292.57	188.51	7.31	I
1	Cr-release	2021-05-28 15:25:58	0	983	24	3	3	60.03		58.53	0	0	I
1	Cr-release	2021-05-28 15:25:58	0	983	24	4	4	60.03		94.2	0	0	I
1	Cr-release	2021-05-28 15:25:58	0	983	24	5	5	60.03		93	0	0	I
1	Cr-release	2021-05-28 15:25:58	0	983	24	6	6	60.03		114	5.43	44.3	I
1	Cr-release	2021-05-28 15:25:58	0	983	24	7	7	60.03		90	0	0	I
1	Cr-release	2021-05-28 15:25:58	0	983	24	8	8	60.03		88	0	0	I
1	Cr-release	2021-05-28 15:25:58	0	983	24	9	9	60.03		82	0	0	I
1	Cr-release	2021-05-28 15:25:58	0	983	24	10	10	60.03		97.42	0	0	I
