# Supplementary material for: Pharmacologic inhibition of dipeptidyl peptidase 1 (cathepsin C) does not block in vitro granzyme-mediated target cell killing by CD8 T or NK cells
Source: Front Pharmacol. 2024 Jul 3;15:1396710. doi: 10.3389/fphar.2024.1396710 (PMC11251990; doi:10.3389/fphar.2024.1396710)
Supplement: Supplementary file 1 [file DataSheet2.zip › Fig data incl supp. Brens paper/Figure 2B/Fig2B huNk/20210719 pbmc 5 day.xlsx]

## Sheet: Sheet1
	TOTAL	SPON	%S	T-S		5 day treatemet
	3154.63	247.71	7.75137	2916.39		Donor 10 JT		RAW	RAW-S	(/T-S)	AVE	ERROR
	3249.89	257.14				DMSO 10µM	40	3019.98	2774.93	95.1494	92.8711	3.21652
	3120.34	223.05						2846.23	2601.18	89.1917
	3120.91	252.32						2994.4	2749.35	94.2723				92.8711	3.21652
							20	2801.19	2556.14	87.6473	88.9649	2.49994		88.9649	2.49994
	3161.44	245.055						2793.96	2548.91	87.3994				73.9037	2.13271
								2923.7	2678.64	91.848				48.2114	3.53595
							10	2398.64	2153.59	73.8443	73.9037	2.13271		28.621	0.373861
								2339.06	2094.01	71.8013				15.4525	0.676684
								2463.42	2218.37	76.0655				8.03786	1.13433
							5	1644.73	1399.67	47.9935	48.2114	3.53595		4.69365	0.422292
								1551.29	1306.23	44.7895
								1757.24	1512.18	51.8513				94.9774	6.86826
							2.5	1075.9	830.845	28.4888	28.621	0.373861		90.4553	3.72885
								1092.06	847.005	29.043				79.4721	3.36507
								1071.3	826.245	28.3311				58.3962	3.2341
							1.25	689.55	444.495	15.2413	15.4525	0.676684		33.2879	0.914573
								679.79	434.735	14.9066				18.5589	2.38439
								717.79	472.735	16.2096				9.08927	0.271083
							0.6	510.34	265.285	9.09636	8.03786	1.13433		3.91369	0.321203
								444.55	199.495	6.84048
								483.52	238.465	8.17673
							0.3	392.84	147.785	5.0674	4.69365	0.422292
								384.4	139.345	4.778
								368.58	123.525	4.23555
						Brensocatib 10µM	40	3128.02	2882.97	98.854	94.9774	6.86826
								3133.18	2888.12	99.0309
								2783.69	2538.64	87.0472
							20	2957.27	2712.22	92.9991	90.4553	3.72885
								2758.25	2513.2	86.1749
								2933.73	2688.68	92.192
							10	2636.91	2391.86	82.0143	79.4721	3.36507
								2451.48	2206.43	75.6561
								2599.92	2354.87	80.746
							5	1923.16	1678.11	57.5405	58.3962	3.2341
								1868.78	1623.72	55.6759
								2052.4	1807.35	61.972
							2.5	1235.19	990.135	33.9507	33.2879	0.914573
								1226.96	981.905	33.6685
								1185.43	940.375	32.2445
							1.25	735.77	490.715	16.8261	18.5589	2.38439
								757.53	512.475	17.5723
								865.61	620.555	21.2782
							0.6	501.01	255.955	8.77644	9.08927	0.271083
								514.42	269.365	9.23626
								514.97	269.915	9.25511
							0.3	369.74	124.685	4.27532	3.91369	0.321203
								356	110.945	3.80419
								351.84	106.785	3.66155

## Sheet: Sheet2
Protocol ID	Protocol name	Measurement date & time	Completion status	Run ID	Rack	Det	Pos	Time	Sample code	Cr-51 Counts	Cr-51 CPM	Cr-51 Error %	Cr-51 Info
1	Cr-release	2021-07-19 16:26:23	0	1040	1	1	1	60.03		3282.32	3154.63	1.78
1	Cr-release	2021-07-19 16:26:23	0	1040	1	2	2	60.03		3352.31	3249.81	1.76
1	Cr-release	2021-07-19 16:26:23	0	1040	1	3	3	60.03		3360.66	3249.89	1.75
1	Cr-release	2021-07-19 16:26:23	0	1040	1	4	4	60.03		3253.28	3120.34	1.78
1	Cr-release	2021-07-19 16:26:23	0	1040	1	5	5	60.03		3282.9	3120.91	1.78
1	Cr-release	2021-07-19 16:26:23	0	1040	1	6	6	60.03		3451.52	3319.48	1.73
1	Cr-release	2021-07-19 16:26:23	0	1040	1	7	7	60.03		373.5	247.71	6.14	I
1	Cr-release	2021-07-19 16:26:23	0	1040	1	8	8	60.03		375	259.17	6.11	I
1	Cr-release	2021-07-19 16:26:23	0	1040	1	9	9	60.03		378	257.14	6.06	I
1	Cr-release	2021-07-19 16:26:23	0	1040	1	10	10	60.03		337.5	223.05	6.64	I
1	Cr-release	2021-07-19 16:27:59	0	1040	2	1	1	60.05		395	271.62	5.92	I
1	Cr-release	2021-07-19 16:27:59	0	1040	2	2	2	60.05		369.66	252.32	6.15	I
1	Cr-release	2021-07-19 16:27:59	0	1040	2	3	3	60.05		3129.07	3019.98	1.82
1	Cr-release	2021-07-19 16:27:59	0	1040	2	4	4	60.05		2977.06	2846.23	1.87
1	Cr-release	2021-07-19 16:27:59	0	1040	2	5	5	60.05		3152.92	2994.4	1.81
1	Cr-release	2021-07-19 16:27:59	0	1040	2	6	6	60.05		2943.28	2801.19	1.88
1	Cr-release	2021-07-19 16:27:59	0	1040	2	7	7	60.05		2938.92	2793.96	1.88
1	Cr-release	2021-07-19 16:27:59	0	1040	2	8	8	60.05		2985.63	2923.7	1.86
1	Cr-release	2021-07-19 16:27:59	0	1040	2	9	9	60.05		2521.04	2398.64	2.04
1	Cr-release	2021-07-19 16:27:59	0	1040	2	10	10	60.05		2490.84	2339.06	2.05
1	Cr-release	2021-07-19 16:29:47	0	1040	3	1	1	60.05		2584.13	2463.42	2.01
1	Cr-release	2021-07-19 16:29:47	0	1040	3	2	2	60.05		1747.01	1644.73	2.47
1	Cr-release	2021-07-19 16:29:47	0	1040	3	3	3	60.05		1654.27	1551.29	2.54
1	Cr-release	2021-07-19 16:29:47	0	1040	3	4	4	60.05		1887.85	1757.24	2.37
1	Cr-release	2021-07-19 16:29:47	0	1040	3	5	5	60.05		1208.47	1075.9	3.02
1	Cr-release	2021-07-19 16:29:47	0	1040	3	6	6	60.05		1214.48	1092.06	3.01
1	Cr-release	2021-07-19 16:29:47	0	1040	3	7	7	60.05		1195.88	1071.3	3.03
1	Cr-release	2021-07-19 16:29:47	0	1040	3	8	8	60.05		787.49	689.55	3.83
1	Cr-release	2021-07-19 16:29:47	0	1040	3	9	9	60.05		791.66	679.79	3.82
1	Cr-release	2021-07-19 16:29:47	0	1040	3	10	10	60.05		842	717.79	3.7
1	Cr-release	2021-07-19 16:31:35	0	1040	4	1	1	60.05		622.19	510.34	4.42
1	Cr-release	2021-07-19 16:31:35	0	1040	4	2	2	60.05		549	444.55	4.75
1	Cr-release	2021-07-19 16:31:35	0	1040	4	3	3	60.05		584	483.52	4.54
1	Cr-release	2021-07-19 16:31:35	0	1040	4	4	4	60.05		521	392.84	4.93
1	Cr-release	2021-07-19 16:31:35	0	1040	4	5	5	60.05		513.31	384.4	4.97
1	Cr-release	2021-07-19 16:31:35	0	1040	4	6	6	60.05		495	368.58	5.09
1	Cr-release	2021-07-19 16:31:35	0	1040	4	7	7	60.05		3264.8	3128.02	1.78
1	Cr-release	2021-07-19 16:31:35	0	1040	4	8	8	60.05		3178.48	3133.18	1.8
1	Cr-release	2021-07-19 16:31:35	0	1040	4	9	9	60.05		2895.56	2783.69	1.89
1	Cr-release	2021-07-19 16:31:35	0	1040	4	10	10	60.05		3117.64	2957.27	1.82
1	Cr-release	2021-07-19 16:33:24	0	1040	5	1	1	60.05		2882.76	2758.25	1.9
1	Cr-release	2021-07-19 16:33:24	0	1040	5	2	2	60.05		3035.82	2933.73	1.85
1	Cr-release	2021-07-19 16:33:24	0	1040	5	3	3	60.05		2742.19	2636.91	1.95
1	Cr-release	2021-07-19 16:33:24	0	1040	5	4	4	60.05		2589.27	2451.48	2.01
1	Cr-release	2021-07-19 16:33:24	0	1040	5	5	5	60.05		2762.57	2599.92	1.94
1	Cr-release	2021-07-19 16:33:24	0	1040	5	6	6	60.05		2055.34	1923.16	2.27
1	Cr-release	2021-07-19 16:33:24	0	1040	5	7	7	60.05		2002.59	1868.78	2.3
1	Cr-release	2021-07-19 16:33:24	0	1040	5	8	8	60.05		2129.69	2052.4	2.22
1	Cr-release	2021-07-19 16:33:24	0	1040	5	9	9	60.05		1351.43	1235.19	2.83
1	Cr-release	2021-07-19 16:33:24	0	1040	5	10	10	60.05		1360.89	1226.96	2.83
1	Cr-release	2021-07-19 16:35:12	0	1040	6	1	1	60.05		1300.41	1185.43	2.9
1	Cr-release	2021-07-19 16:35:12	0	1040	6	2	2	60.05		839.75	735.77	3.69
1	Cr-release	2021-07-19 16:35:12	0	1040	6	3	3	60.05		858.51	757.53	3.63
1	Cr-release	2021-07-19 16:35:12	0	1040	6	4	4	60.05		985.47	865.61	3.38
1	Cr-release	2021-07-19 16:35:12	0	1040	6	5	5	60.05		620.69	501.01	4.42
1	Cr-release	2021-07-19 16:35:12	0	1040	6	6	6	60.05		629.97	514.42	4.38
1	Cr-release	2021-07-19 16:35:12	0	1040	6	7	7	60.05		631.27	514.97	4.38
1	Cr-release	2021-07-19 16:35:12	0	1040	6	8	8	60.05		471.41	369.74	5.24
1	Cr-release	2021-07-19 16:35:12	0	1040	6	9	9	60.05		464.81	356	5.28	I
1	Cr-release	2021-07-19 16:35:12	0	1040	6	10	10	60.05		469.14	351.84	5.28
1	Cr-release	2021-07-19 16:37:01	0	1040	7	1	1	60.03		4137.22	4006.24	1.58
1	Cr-release	2021-07-19 16:37:01	0	1040	7	2	2	60.03		3959.57	3857.95	1.61
1	Cr-release	2021-07-19 16:37:01	0	1040	7	3	3	60.03		4357.82	4247.49	1.53
1	Cr-release	2021-07-19 16:37:01	0	1040	7	4	4	60.03		3971.3	3833.4	1.61
1	Cr-release	2021-07-19 16:37:01	0	1040	7	5	5	60.03		3959.35	3786.79	1.61
1	Cr-release	2021-07-19 16:37:01	0	1040	7	6	6	60.03		3883.66	3746.03	1.63
1	Cr-release	2021-07-19 16:37:01	0	1040	7	7	7	60.03		417	287.01	5.69
1	Cr-release	2021-07-19 16:37:01	0	1040	7	8	8	60.03		516	400.08	4.94
1	Cr-release	2021-07-19 16:37:01	0	1040	7	9	9	60.03		540	417.19	4.8
1	Cr-release	2021-07-19 16:37:01	0	1040	7	10	10	60.03		486.12	369.84	5.16
1	Cr-release	2021-07-19 16:38:49	0	1040	8	1	1	60.05		399	277.03	5.88	I
1	Cr-release	2021-07-19 16:38:49	0	1040	8	2	2	60.05		540.92	426.37	4.79
1	Cr-release	2021-07-19 16:38:49	0	1040	8	3	3	60.05		2732.3	2627.41	1.95
1	Cr-release	2021-07-19 16:38:49	0	1040	8	4	4	60.05		2662.97	2537.6	1.98
1	Cr-release	2021-07-19 16:38:49	0	1040	8	5	5	60.05		2712.55	2563.2	1.96
1	Cr-release	2021-07-19 16:38:49	0	1040	8	6	6	60.05		2059.26	1926.56	2.27
1	Cr-release	2021-07-19 16:38:49	0	1040	8	7	7	60.05		2043.52	1908.88	2.27
1	Cr-release	2021-07-19 16:38:49	0	1040	8	8	8	60.05		1997.61	1917.68	2.3
1	Cr-release	2021-07-19 16:38:49	0	1040	8	9	9	60.05		1461.53	1344.91	2.72
1	Cr-release	2021-07-19 16:38:49	0	1040	8	10	10	60.05		1475.14	1339.7	2.71
1	Cr-release	2021-07-19 16:40:38	0	1040	9	1	1	60.05		1454.23	1338.89	2.73
1	Cr-release	2021-07-19 16:40:38	0	1040	9	2	2	60.05		1026.26	922.57	3.3
1	Cr-release	2021-07-19 16:40:38	0	1040	9	3	3	60.05		1025.26	923.96	3.29
1	Cr-release	2021-07-19 16:40:38	0	1040	9	4	4	60.05		1044	922.36	3.27
1	Cr-release	2021-07-19 16:40:38	0	1040	9	5	5	60.05		787.4	664.39	3.84
1	Cr-release	2021-07-19 16:40:38	0	1040	9	6	6	60.05		762.72	645.71	3.91
1	Cr-release	2021-07-19 16:40:38	0	1040	9	7	7	60.05		817.04	699.34	3.76
1	Cr-release	2021-07-19 16:40:38	0	1040	9	8	8	60.05		591.07	491.11	4.55
1	Cr-release	2021-07-19 16:40:38	0	1040	9	9	9	60.05		545.04	435.58	4.77
1	Cr-release	2021-07-19 16:40:38	0	1040	9	10	10	60.05		559.57	440.42	4.72
1	Cr-release	2021-07-19 16:42:26	0	1040	10	1	1	60.05		461	349.62	5.34	I
1	Cr-release	2021-07-19 16:42:26	0	1040	10	2	2	60.05		516.15	411.6	4.93
1	Cr-release	2021-07-19 16:42:26	0	1040	10	3	3	60.05		483.52	383.01	5.1
1	Cr-release	2021-07-19 16:42:26	0	1040	10	4	4	60.05		454.96	330.69	5.39
1	Cr-release	2021-07-19 16:42:26	0	1040	10	5	5	60.05		506	380.28	5.02
1	Cr-release	2021-07-19 16:42:26	0	1040	10	6	6	60.05		482.33	358.24	5.18
1	Cr-release	2021-07-19 16:42:26	0	1040	10	7	7	60.05		2643.23	2514.55	1.99
1	Cr-release	2021-07-19 16:42:26	0	1040	10	8	8	60.05		2521.33	2462.95	2.04
1	Cr-release	2021-07-19 16:42:26	0	1040	10	9	9	60.05		2578.95	2468.29	2.01
1	Cr-release	2021-07-19 16:42:26	0	1040	10	10	10	60.05		2011.59	1867.17	2.29
1	Cr-release	2021-07-19 16:44:14	0	1040	11	1	1	60.03		1998.96	1881.57	2.3
1	Cr-release	2021-07-19 16:44:14	0	1040	11	2	2	60.03		1991.82	1890.79	2.3
1	Cr-release	2021-07-19 16:44:14	0	1040	11	3	3	60.03		1381.32	1279.86	2.79
1	Cr-release	2021-07-19 16:44:14	0	1040	11	4	4	60.03		1477.93	1352.06	2.7
1	Cr-release	2021-07-19 16:44:14	0	1040	11	5	5	60.03		1493.94	1357.01	2.69
1	Cr-release	2021-07-19 16:44:14	0	1040	11	6	6	60.03		989	868.89	3.37
1	Cr-release	2021-07-19 16:44:14	0	1040	11	7	7	60.03		1045	923.33	3.27
1	Cr-release	2021-07-19 16:44:14	0	1040	11	8	8	60.03		945.88	850.35	3.45
1	Cr-release	2021-07-19 16:44:14	0	1040	11	9	9	60.03		799.92	689.48	3.8
1	Cr-release	2021-07-19 16:44:14	0	1040	11	10	10	60.03		851.21	727.9	3.68
1	Cr-release	2021-07-19 16:46:03	0	1040	12	1	1	60.05		861	748.61	3.65
1	Cr-release	2021-07-19 16:46:03	0	1040	12	2	2	60.05		590.2	485.75	4.54
1	Cr-release	2021-07-19 16:46:03	0	1040	12	3	3	60.05		569.53	469.02	4.61
1	Cr-release	2021-07-19 16:46:03	0	1040	12	4	4	60.05		562	445.79	4.71
1	Cr-release	2021-07-19 16:46:03	0	1040	12	5	5	60.05		486	369.3	5.15	I
1	Cr-release	2021-07-19 16:46:03	0	1040	12	6	6	60.05		489.98	376.13	5.12	I
1	Cr-release	2021-07-19 16:46:03	0	1040	12	7	7	60.05		479.99	366.01	5.19
1	Cr-release	2021-07-19 16:46:03	0	1040	12	8	8	60.05		465	363.9	5.29
1	Cr-release	2021-07-19 16:46:03	0	1040	12	9	9	60.05		489	380.83	5.11
1	Cr-release	2021-07-19 16:46:03	0	1040	12	10	10	60.05		542	424.57	4.82
1	Cr-release	2021-07-19 16:47:50	0	1040	13	1	1	60.05		100	0	0	I
1	Cr-release	2021-07-19 16:47:50	0	1040	13	2	2	60.05		95	0	0	I
1	Cr-release	2021-07-19 16:47:50	0	1040	13	3	3	60.05		88	0	0	I
1	Cr-release	2021-07-19 16:47:50	0	1040	13	4	4	60.05		91.88	0	0	I
1	Cr-release	2021-07-19 16:47:50	0	1040	13	5	5	60.05		98.51	0	0	I
1	Cr-release	2021-07-19 16:47:50	0	1040	13	6	6	60.05		81.98	0	0	I
1	Cr-release	2021-07-19 16:47:50	0	1040	13	7	7	60.05		99	0	0	I
1	Cr-release	2021-07-19 16:47:50	0	1040	13	8	8	60.05		86	0	0	I
1	Cr-release	2021-07-19 16:47:50	0	1040	13	9	9	60.05		104	0	0	I
1	Cr-release	2021-07-19 16:47:50	0	1040	13	10	10	60.05		102	0	0	I
