# Supplementary material for: Pharmacologic inhibition of dipeptidyl peptidase 1 (cathepsin C) does not block in vitro granzyme-mediated target cell killing by CD8 T or NK cells
Source: Front Pharmacol. 2024 Jul 3;15:1396710. doi: 10.3389/fphar.2024.1396710 (PMC11251990; doi:10.3389/fphar.2024.1396710)
Supplement: Supplementary file 1 [file DataSheet2.zip › Fig data incl supp. Brens paper/Figure 2B/Fig2B CART/D21 Brens MINO CART pooled.xlsx]

## Sheet: pooled huCART CD19
																			2023-06-24	2023-06-28	2021-07-05
																	MINO
																									Average	SD	SD/1.7
																	DMSO	50	88.01	98.57	96.9414				94.5071	6.31547	3.71498
																		25	81.28	93.14	87.2407				87.2202	4.21486	2.47933
																		12.5	53.33	81.45	75.1547				69.9782	15.4324	9.07788
																		6.25	40.75	61.76	56.0287				52.8462	10.8037	6.35511
																		3.12	29.09	47.56	39.6838				38.7779	7.49098	4.40646
																		1.56	25.71	31.36	27.4613				28.1771	1.23835	0.728443
																		0.78	19.12	24.37	22.2678				21.9193	2.22585	1.30933
																		0.39	17.81	24.96	24.3533				22.3744	4.6268	2.72165
																	+brens	50	89.56	102.3	99.2402				97.0334	6.84494	4.02644
																		25	76.52	92.24	88.1724				85.6441	8.23946	4.84674
																		12.5	41.57	84.54	76.463				67.5243	24.6731	14.5136
																		6.25	44.68	68.89	60.8055				58.1252	11.4025	6.70733
																		3.12	34.69	47.55	38.7893				40.3431	2.89863	1.70508
																		1.56	20.7	29.16	23.9846				24.6149	2.32254	1.3662
																		0.78	25.23	20.79	13.6288				19.8829	8.20326	4.82545
																		0.39	22.19	13.44	15.1302				16.9201	4.99206	3.56575
