# Supplementary material for: Pharmacologic inhibition of dipeptidyl peptidase 1 (cathepsin C) does not block in vitro granzyme-mediated target cell killing by CD8 T or NK cells
Source: Front Pharmacol. 2024 Jul 3;15:1396710. doi: 10.3389/fphar.2024.1396710 (PMC11251990; doi:10.3389/fphar.2024.1396710)
Supplement: Supplementary file 1 [file DataSheet2.zip › Fig data incl supp. Brens paper/Figure 2B/Fig2B CART/20210705 cart d15.xlsx]

## Sheet: Sheet1
	TOTAL	SPON	%S	T-S
	1136.88	139.35	11.8277	1132.77				RAW	RAW-S	(/T-S)	AVE	ERROR
	1324.11	149.92				DMSO 10µM	40	1222.02	1070.07	94.4646	96.9414	3.99255
	1393.18	166.59						1225.96	1074.01	94.8124
								1302.25	1150.3	101.547
							20	1074.19	922.237	81.4143	87.2407	5.37501
	1284.72	151.953						1194.17	1042.22	92.006
								1152.21	1000.26	88.3018
							10	952.5	800.547	70.6716	75.1547	3.88292
								1029.33	877.377	77.4541
								1028.02	876.067	77.3384
							5	751.63	599.677	52.939	56.0287	2.67649		96.9414	3.99255		99.2402	2.30085
								804.81	652.857	57.6336				87.2407	5.37501		88.1724	6.78031
								803.45	651.497	57.5136				75.1547	3.88292		76.463	6.48515
							2.5	559.68	407.727	35.9938	39.6838	3.36809		56.0287	2.67649		60.8055	1.54573
								634.43	482.477	42.5926				39.6838	3.36809		38.7893	4.15632
								610.33	458.377	40.4651				27.4613	4.54328		23.9846	2.87751
							1.25	443.18	291.227	25.7092	27.4613	4.54328		22.2678	4.01344		13.6288	3.69736
								424.44	272.487	24.0549				24.3533	6.90285		15.1302	3.48154
								521.46	369.507	32.6197
							0.6	355.43	203.477	17.9628	22.2678	4.01344
								445.41	293.457	25.9061
								411.75	259.797	22.9346
							0.3	363.83	211.877	18.7043	24.3533	6.90285
								404.65	252.697	22.3079
								514.98	363.027	32.0477
						Brensocatib 10µM	40	1303.59	1151.64	101.666	99.2402	2.30085
								1251.74	1099.79	97.0883
								1273.02	1121.07	98.9668
							20	1067.01	915.057	80.7804	88.1724	6.78031
								1167.3	1015.35	89.634
								1217.92	1065.97	94.1027
							10	946.79	794.837	70.1675	76.463	6.48515
								1093.54	941.587	83.1225
								1013.98	862.027	76.099
							5	858.85	706.897	62.4043	60.8055	1.54573
								823.9	671.947	59.3189
								839.47	687.517	60.6934
							2.5	615.23	463.277	40.8977	38.7893	4.15632
								621.7	469.747	41.4688
								537.11	385.157	34.0013
							1.25	454.62	302.667	26.7192	23.9846	2.87751
								426.67	274.717	24.2518
								389.64	237.687	20.9828
							0.6	311.26	159.307	14.0635	13.6288	3.69736
								345.54	193.587	17.0897
								262.21	110.257	9.73337
							0.3	280.04	128.087	11.3074	15.1302	3.48154
								332.79	180.837	15.9641
								357.2	205.247	18.119

## Sheet: Sheet2
Protocol ID	Protocol name	Measurement date & time	Completion status	Run ID	Rack	Det	Pos	Time	Sample code	Cr-51 Counts	Cr-51 CPM	Cr-51 Error %	Cr-51 Info
1	Cr-release	2021-07-05 13:45:01	0	1015	1	1	1	60.05		1248.76	1136.88	2.96
1	Cr-release	2021-07-05 13:45:01	0	1015	1	2	2	60.05		1424	1324.11	2.75
1	Cr-release	2021-07-05 13:45:01	0	1015	1	3	3	60.05		1491.76	1393.18	2.68
1	Cr-release	2021-07-05 13:45:01	0	1015	1	4	4	60.05		256.5	139.35	8.26	I
1	Cr-release	2021-07-05 13:45:01	0	1015	1	5	5	60.05		378.5	259.66	6.09	I
1	Cr-release	2021-07-05 13:45:01	0	1015	1	6	6	60.05		336.5	219.6	6.63	I
1	Cr-release	2021-07-05 13:45:01	0	1015	1	7	7	60.05		265	149.92	8	I
1	Cr-release	2021-07-05 13:45:01	0	1015	1	8	8	60.05		336	232.68	6.61	I
1	Cr-release	2021-07-05 13:45:01	0	1015	1	9	9	60.05		274	166.59	7.72	I
1	Cr-release	2021-07-05 13:45:01	0	1015	1	10	10	60.05		1348.02	1222.02	2.84
1	Cr-release	2021-07-05 13:46:38	0	1015	2	1	1	60.05		1342.85	1225.96	2.85
1	Cr-release	2021-07-05 13:46:38	0	1015	2	2	2	60.05		1406.29	1302.25	2.77
1	Cr-release	2021-07-05 13:46:38	0	1015	2	3	3	60.05		1177	1074.19	3.05
1	Cr-release	2021-07-05 13:46:38	0	1015	2	4	4	60.05		1317.72	1194.17	2.88
1	Cr-release	2021-07-05 13:46:38	0	1015	2	5	5	60.05		1285.4	1152.21	2.92
1	Cr-release	2021-07-05 13:46:38	0	1015	2	6	6	60.05		1072.68	952.5	3.22
1	Cr-release	2021-07-05 13:46:38	0	1015	2	7	7	60.05		1151.67	1029.33	3.1
1	Cr-release	2021-07-05 13:46:38	0	1015	2	8	8	60.05		1119.54	1028.02	3.14
1	Cr-release	2021-07-05 13:46:38	0	1015	2	9	9	60.05		863.07	751.63	3.64
1	Cr-release	2021-07-05 13:46:38	0	1015	2	10	10	60.05		930	804.81	3.5
1	Cr-release	2021-07-05 13:48:26	0	1015	3	1	1	60.05		916.91	803.45	3.52
1	Cr-release	2021-07-05 13:48:26	0	1015	3	2	2	60.05		664.25	559.68	4.23
1	Cr-release	2021-07-05 13:48:26	0	1015	3	3	3	60.05		735.14	634.43	3.97
1	Cr-release	2021-07-05 13:48:26	0	1015	3	4	4	60.05		728	610.33	4.02
1	Cr-release	2021-07-05 13:48:26	0	1015	3	5	5	60.05		561.27	443.18	4.7
1	Cr-release	2021-07-05 13:48:26	0	1015	3	6	6	60.05		539.69	424.44	4.82
1	Cr-release	2021-07-05 13:48:26	0	1015	3	7	7	60.05		636.91	521.46	4.35
1	Cr-release	2021-07-05 13:48:26	0	1015	3	8	8	60.05		457.19	355.43	5.34
1	Cr-release	2021-07-05 13:48:26	0	1015	3	9	9	60.05		554	445.41	4.73
1	Cr-release	2021-07-05 13:48:26	0	1015	3	10	10	60.05		529.87	411.75	4.89
1	Cr-release	2021-07-05 13:50:14	0	1015	4	1	1	60.05		480	363.83	5.2
1	Cr-release	2021-07-05 13:50:14	0	1015	4	2	2	60.05		513.45	404.65	4.95
1	Cr-release	2021-07-05 13:50:14	0	1015	4	3	3	60.05		620.06	514.98	4.38
1	Cr-release	2021-07-05 13:50:14	0	1015	4	4	4	60.05		1422.97	1303.59	2.76
1	Cr-release	2021-07-05 13:50:14	0	1015	4	5	5	60.05		1382.34	1251.74	2.8
1	Cr-release	2021-07-05 13:50:14	0	1015	4	6	6	60.05		1393.41	1273.02	2.79
1	Cr-release	2021-07-05 13:50:14	0	1015	4	7	7	60.05		1190.79	1067.01	3.04
1	Cr-release	2021-07-05 13:50:14	0	1015	4	8	8	60.05		1256.43	1167.3	2.95
1	Cr-release	2021-07-05 13:50:14	0	1015	4	9	9	60.05		1331.46	1217.92	2.86
1	Cr-release	2021-07-05 13:50:14	0	1015	4	10	10	60.05		1074	946.79	3.22
1	Cr-release	2021-07-05 13:52:03	0	1015	5	1	1	60.05		1208.39	1093.54	3.02
1	Cr-release	2021-07-05 13:52:03	0	1015	5	2	2	60.05		1118	1013.98	3.14
1	Cr-release	2021-07-05 13:52:03	0	1015	5	3	3	60.05		960.16	858.85	3.41
1	Cr-release	2021-07-05 13:52:03	0	1015	5	4	4	60.05		944.01	823.9	3.46
1	Cr-release	2021-07-05 13:52:03	0	1015	5	5	5	60.05		965.24	839.47	3.42
1	Cr-release	2021-07-05 13:52:03	0	1015	5	6	6	60.05		732	615.23	4.01
1	Cr-release	2021-07-05 13:52:03	0	1015	5	7	7	60.05		738.68	621.7	3.98
1	Cr-release	2021-07-05 13:52:03	0	1015	5	8	8	60.05		637	537.11	4.34
1	Cr-release	2021-07-05 13:52:03	0	1015	5	9	9	60.05		564	454.62	4.67
1	Cr-release	2021-07-05 13:52:03	0	1015	5	10	10	60.05		545.38	426.67	4.8
1	Cr-release	2021-07-05 13:53:53	0	1015	6	1	1	60.05		500.97	389.64	5.06
1	Cr-release	2021-07-05 13:53:53	0	1015	6	2	2	60.05		416.26	311.26	5.67
1	Cr-release	2021-07-05 13:53:53	0	1015	6	3	3	60.05		446.07	345.54	5.37
1	Cr-release	2021-07-05 13:53:53	0	1015	6	4	4	60.05		376.4	262.21	6.13	I
1	Cr-release	2021-07-05 13:53:53	0	1015	6	5	5	60.05		393.24	280.04	5.93	I
1	Cr-release	2021-07-05 13:53:53	0	1015	6	6	6	60.05		444.2	332.79	5.46
1	Cr-release	2021-07-05 13:53:53	0	1015	6	7	7	60.05		468.23	357.2	5.27	I
1	Cr-release	2021-07-05 13:53:53	0	1015	6	8	8	60.05		84.93	0	0	I
1	Cr-release	2021-07-05 13:53:53	0	1015	6	9	9	60.05		99	0	0	I
1	Cr-release	2021-07-05 13:53:53	0	1015	6	10	10	60.05		80	0	0	I
1	Cr-release	2021-07-05 13:55:39	0	1015	7	1	1	60.05		95	0	0	I
1	Cr-release	2021-07-05 13:55:39	0	1015	7	2	2	60.05		86.46	0	0	I
1	Cr-release	2021-07-05 13:55:39	0	1015	7	3	3	60.05		82	0	0	I
1	Cr-release	2021-07-05 13:55:39	0	1015	7	4	4	60.05		89	0	0	I
1	Cr-release	2021-07-05 13:55:39	0	1015	7	5	5	60.05		81	0	0	I
1	Cr-release	2021-07-05 13:55:39	0	1015	7	6	6	60.05		80.33	0	0	I
1	Cr-release	2021-07-05 13:55:39	0	1015	7	7	7	60.05		75.23	0	0	I
1	Cr-release	2021-07-05 13:55:39	0	1015	7	8	8	60.05		77.97	0	0	I
1	Cr-release	2021-07-05 13:55:39	0	1015	7	9	9	60.05		80	0	0	I
1	Cr-release	2021-07-05 13:55:39	0	1015	7	10	10	60.05		96	0	0	I
