# Supplementary material for: Pharmacologic inhibition of dipeptidyl peptidase 1 (cathepsin C) does not block in vitro granzyme-mediated target cell killing by CD8 T or NK cells
Source: Front Pharmacol. 2024 Jul 3;15:1396710. doi: 10.3389/fphar.2024.1396710 (PMC11251990; doi:10.3389/fphar.2024.1396710)
Supplement: Supplementary file 1 [file DataSheet2.zip › Fig data incl supp. Brens paper/Figure 2B/Fig2B CART/20210624 cart d6.xlsx]

## Sheet: Sheet1
	TOTAL	SPON	%S	T-S
	731.63	58.37	12.4538	618.855				RAW	RAW-S	(/T-S)	AVE	ERROR
	693	100.69				DMSO 10µM	50	617.39	529.355	85.5378	88.0133	3.22263
	767.11	65.55						625.48	537.445	86.8451
	635.82	127.53						655.26	567.225	91.6572
							25	526.6	438.565	70.8672	81.2805	9.07182
	706.89	88.035						617.17	529.135	85.5023
								629.36	541.325	87.472
							12.5	410.75	322.715	52.1471	53.3359	4.98186		88.0133	3.22263
								391.62	303.585	49.0559				81.2805	9.07182
								451.95	363.915	58.8046				53.3359	4.98186
							6.3	331.39	243.355	39.3234	40.7562	4.13032		40.7562	4.13032
								320.31	232.275	37.533				29.09	3.80596
								369.07	281.035	45.4121				25.7133	3.11051
							3.2	258.99	170.955	27.6244	29.09	3.80596		19.1221	5.49244
								250.39	162.355	26.2347				17.8052	4.18988
								294.8	206.765	33.4109
							1.5	227.1	139.065	22.4713	25.7133	3.11051
								265.48	177.445	28.6731
								248.91	160.875	25.9956
							0.6	170.64	82.605	13.348	19.1221	5.49244
								210.18	122.145	19.7373
								238.3	150.265	24.2811
							0.3	226.05	138.015	22.3017	17.8052	4.18988
								193.88	105.845	17.1034
								174.74	86.705	14.0106
						Brensocatib 10µM	50	552.47	464.435	75.0475	89.5571	12.6058
								693.38	605.345	97.8169
								680.94	592.905	95.8068
							25	526.21	438.175	70.8041	76.5185	8.64074
								535.42	447.385	72.2924
								623.09	535.055	86.4589
							12.5	359.04	271.005	43.7914	41.5781	4.17953
								315.51	227.475	36.7574
								361.48	273.445	44.1856				89.5571	12.6058
							6.3	346.12	258.085	41.7036	44.6833	3.59725		76.5185	8.64074
								358.27	270.235	43.6669				41.5781	4.17953
								389.29	301.255	48.6794				44.6833	3.59725
							3.2	288.52	200.485	32.3961	34.6912	6.02292		34.6912	6.02292
								345.01	256.975	41.5243				20.7009	2.82695
								274.64	186.605	30.1533				25.2383	1.30828
							1.5	230.56	142.525	23.0304	20.7009	2.82695		22.1902	5.45003
								221.19	133.155	21.5163
								196.68	108.645	17.5558
							0.6	247.2	159.165	25.7193	25.2383	1.30828
								235.06	147.025	23.7576
								250.41	162.375	26.238
							0.3	195.92	107.885	17.433	22.1902	5.45003
								262.16	174.125	28.1366
								218	129.965	21.0009
						34960Na6 20uM	50	514.3	426.265	68.8796	69.3466	8.20656
								569.36	481.325	77.7767
								467.91	379.875	61.3835
							25	459.49	371.455	60.0229	58.7459	1.44916
								453.43	365.395	59.0437
								441.84	353.805	57.1709
							12.5	347.27	259.235	41.8895	34.7354	8.02555
								312.43	224.395	36.2597					69.3466	8.20656
								249.29	161.255	26.057					58.7459	1.44916
							6.3	220.12	132.085	21.3434	25.4106	3.99037			34.7354	8.02555
								246.27	158.235	25.569					25.4106	3.99037
								269.48	181.445	29.3195					12.0618	1.26807
							3.2	153.81	65.775	10.6285	12.0618	1.26807			6.86402	3.20101
								165.51	77.475	12.5191					5.60147	4.28776
								168.72	80.685	13.0378					11.4935	10.6866
							1.5	153.06	65.025	10.5073	6.86402	3.20101
								115.9	27.865	4.50267
								122.58	34.545	5.58208
							0.6	122.67	34.635	5.59663	5.60147	4.28776
								149.25	61.215	9.89165
								96.18	8.145	1.31614
							0.3	184.18	96.145	15.5359	11.4935	10.6866
								209.14	121.105	19.5692
								84.17	-3.865	-0.62454

## Sheet: Sheet2
Protocol ID	Protocol name	Measurement date & time	Completion status	Run ID	Rack	Det	Pos	Time	Sample code	Cr-51 Counts	Cr-51 CPM	Cr-51 Error %	Cr-51 Info
1	Cr-release	2021-06-24 13:49:13	0	1009	1	1	1	60.05		845.15	731.63	3.69
1	Cr-release	2021-06-24 13:49:13	0	1009	1	2	2	60.05		795.16	693	3.81
1	Cr-release	2021-06-24 13:49:13	0	1009	1	3	3	60.05		866.14	767.11	3.61
1	Cr-release	2021-06-24 13:49:13	0	1009	1	4	4	60.05		750.87	635.82	3.95
1	Cr-release	2021-06-24 13:49:13	0	1009	1	5	5	60.05		171.5	58.37	12.59	I
1	Cr-release	2021-06-24 13:49:13	0	1009	1	6	6	60.05		216.5	100.69	9.65	I
1	Cr-release	2021-06-24 13:49:13	0	1009	1	7	7	60.05		180	65.55	11.83	I
1	Cr-release	2021-06-24 13:49:13	0	1009	1	8	8	60.05		232	127.53	8.94	I
1	Cr-release	2021-06-24 13:49:13	0	1009	1	9	9	60.05		724.8	617.39	4.02
1	Cr-release	2021-06-24 13:49:13	0	1009	1	10	10	60.05		744.19	625.48	3.97
1	Cr-release	2021-06-24 13:50:50	0	1009	2	1	1	60.05		768.68	655.26	3.9
1	Cr-release	2021-06-24 13:50:50	0	1009	2	2	2	60.05		631.18	526.6	4.36
1	Cr-release	2021-06-24 13:50:50	0	1009	2	3	3	60.05		717.76	617.17	4.02
1	Cr-release	2021-06-24 13:50:50	0	1009	2	4	4	60.05		746	629.36	3.97
1	Cr-release	2021-06-24 13:50:50	0	1009	2	5	5	60.05		528.2	410.75	4.88
1	Cr-release	2021-06-24 13:50:50	0	1009	2	6	6	60.05		506.12	391.62	5.02
1	Cr-release	2021-06-24 13:50:50	0	1009	2	7	7	60.05		567	451.95	4.67
1	Cr-release	2021-06-24 13:50:50	0	1009	2	8	8	60.05		433.5	331.39	5.53	I
1	Cr-release	2021-06-24 13:50:50	0	1009	2	9	9	60.05		428.6	320.31	5.57	I
1	Cr-release	2021-06-24 13:50:50	0	1009	2	10	10	60.05		486.36	369.07	5.16
1	Cr-release	2021-06-24 13:52:37	0	1009	3	1	1	60.05		370	258.99	6.2	I
1	Cr-release	2021-06-24 13:52:37	0	1009	3	2	2	60.05		355.59	250.39	6.32	I
1	Cr-release	2021-06-24 13:52:37	0	1009	3	3	3	60.05		395	294.8	5.82	I
1	Cr-release	2021-06-24 13:52:37	0	1009	3	4	4	60.05		339.68	227.1	6.6	I
1	Cr-release	2021-06-24 13:52:37	0	1009	3	5	5	60.05		379.2	265.48	6.08	I
1	Cr-release	2021-06-24 13:52:37	0	1009	3	6	6	60.05		361	248.91	6.3	I
1	Cr-release	2021-06-24 13:52:37	0	1009	3	7	7	60.05		281.97	170.64	7.59	I
1	Cr-release	2021-06-24 13:52:37	0	1009	3	8	8	60.05		314	210.18	6.95	I
1	Cr-release	2021-06-24 13:52:37	0	1009	3	9	9	60.05		345.8	238.3	6.46	I
1	Cr-release	2021-06-24 13:52:37	0	1009	3	10	10	60.05		340.36	226.05	6.6	I
1	Cr-release	2021-06-24 13:54:26	0	1009	4	1	1	60.05		307	193.88	7.12	I
1	Cr-release	2021-06-24 13:54:26	0	1009	4	2	2	60.05		282.18	174.74	7.52	I
1	Cr-release	2021-06-24 13:54:26	0	1009	4	3	3	60.05		653.73	552.47	4.25
1	Cr-release	2021-06-24 13:54:26	0	1009	4	4	4	60.05		808.29	693.38	3.79
1	Cr-release	2021-06-24 13:54:26	0	1009	4	5	5	60.05		801.16	680.94	3.8
1	Cr-release	2021-06-24 13:54:26	0	1009	4	6	6	60.05		640.91	526.21	4.34
1	Cr-release	2021-06-24 13:54:26	0	1009	4	7	7	60.05		651	535.42	4.29
1	Cr-release	2021-06-24 13:54:26	0	1009	4	8	8	60.05		720.56	623.09	4.04
1	Cr-release	2021-06-24 13:54:26	0	1009	4	9	9	60.05		468	359.04	5.26
1	Cr-release	2021-06-24 13:54:26	0	1009	4	10	10	60.05		432.57	315.51	5.58
1	Cr-release	2021-06-24 13:56:14	0	1009	5	1	1	60.03		473.24	361.48	5.25
1	Cr-release	2021-06-24 13:56:14	0	1009	5	2	2	60.03		450.83	346.12	5.38
1	Cr-release	2021-06-24 13:56:14	0	1009	5	3	3	60.03		458.75	358.27	5.28
1	Cr-release	2021-06-24 13:56:14	0	1009	5	4	4	60.03		503	389.29	5.05
1	Cr-release	2021-06-24 13:56:14	0	1009	5	5	5	60.03		403	288.52	5.83	I
1	Cr-release	2021-06-24 13:56:14	0	1009	5	6	6	60.03		457.45	345.01	5.36	I
1	Cr-release	2021-06-24 13:56:14	0	1009	5	7	7	60.03		386.92	274.64	5.99	I
1	Cr-release	2021-06-24 13:56:14	0	1009	5	8	8	60.03		334	230.56	6.64	I
1	Cr-release	2021-06-24 13:56:14	0	1009	5	9	9	60.03		329	221.19	6.7	I
1	Cr-release	2021-06-24 13:56:14	0	1009	5	10	10	60.03		311	196.68	7.07	I
1	Cr-release	2021-06-24 13:58:03	0	1009	6	1	1	60.05		358	247.2	6.35	I
1	Cr-release	2021-06-24 13:58:03	0	1009	6	2	2	60.05		340.26	235.06	6.53	I
1	Cr-release	2021-06-24 13:58:03	0	1009	6	3	3	60.05		350.48	250.41	6.31	I
1	Cr-release	2021-06-24 13:58:03	0	1009	6	4	4	60.05		310	195.92	7.07	I
1	Cr-release	2021-06-24 13:58:03	0	1009	6	5	5	60.05		377.31	262.16	6.1	I
1	Cr-release	2021-06-24 13:58:03	0	1009	6	6	6	60.05		331	218	6.71	I
1	Cr-release	2021-06-24 13:58:03	0	1009	6	7	7	60.05		627.98	514.3	4.39
1	Cr-release	2021-06-24 13:58:03	0	1009	6	8	8	60.05		665.91	569.36	4.23
1	Cr-release	2021-06-24 13:58:03	0	1009	6	9	9	60.05		575.62	467.91	4.62
1	Cr-release	2021-06-24 13:58:03	0	1009	6	10	10	60.05		578.14	459.49	4.63
1	Cr-release	2021-06-24 13:59:52	0	1009	7	1	1	60.05		565.05	453.43	4.69
1	Cr-release	2021-06-24 13:59:52	0	1009	7	2	2	60.05		546	441.84	4.76
1	Cr-release	2021-06-24 13:59:52	0	1009	7	3	3	60.05		447.25	347.27	5.36
1	Cr-release	2021-06-24 13:59:52	0	1009	7	4	4	60.05		426.44	312.43	5.62	I
1	Cr-release	2021-06-24 13:59:52	0	1009	7	5	5	60.05		364	249.29	6.26	I
1	Cr-release	2021-06-24 13:59:52	0	1009	7	6	6	60.05		332	220.12	6.7	I
1	Cr-release	2021-06-24 13:59:52	0	1009	7	7	7	60.05		358	246.27	6.33	I
1	Cr-release	2021-06-24 13:59:52	0	1009	7	8	8	60.05		372	269.48	6.14	I
1	Cr-release	2021-06-24 13:59:52	0	1009	7	9	9	60.05		261.02	153.81	8.04	I
1	Cr-release	2021-06-24 13:59:52	0	1009	7	10	10	60.05		279.38	165.51	7.7	I
1	Cr-release	2021-06-24 14:01:40	0	1009	8	1	1	60.03		279	168.72	7.68	I
1	Cr-release	2021-06-24 14:01:40	0	1009	8	2	2	60.03		258	153.06	8.09	I
1	Cr-release	2021-06-24 14:01:40	0	1009	8	3	3	60.03		215.76	115.9	9.27	I
1	Cr-release	2021-06-24 14:01:40	0	1009	8	4	4	60.03		234	122.58	8.98	I
1	Cr-release	2021-06-24 14:01:40	0	1009	8	5	5	60.03		234	122.67	8.92	I
1	Cr-release	2021-06-24 14:01:40	0	1009	8	6	6	60.03		260	149.25	8.14	I
1	Cr-release	2021-06-24 14:01:40	0	1009	8	7	7	60.03		206	96.18	10.13	I
1	Cr-release	2021-06-24 14:01:40	0	1009	8	8	8	60.03		287.74	184.18	7.44	I
1	Cr-release	2021-06-24 14:01:40	0	1009	8	9	9	60.03		316	209.14	6.9	I
1	Cr-release	2021-06-24 14:01:40	0	1009	8	10	10	60.03		196.38	84.17	10.81	I
1	Cr-release	2021-06-24 14:03:27	0	1009	9	1	1	60.05		95.05	0	0	I
1	Cr-release	2021-06-24 14:03:27	0	1009	9	2	2	60.05		101.46	0	0	I
1	Cr-release	2021-06-24 14:03:27	0	1009	9	3	3	60.05		103	3.72	52.18	I
1	Cr-release	2021-06-24 14:03:27	0	1009	9	4	4	60.05		93.44	0	0	I
1	Cr-release	2021-06-24 14:03:27	0	1009	9	5	5	60.05		85	0	0	I
1	Cr-release	2021-06-24 14:03:27	0	1009	9	6	6	60.05		101.45	0	0	I
1	Cr-release	2021-06-24 14:03:27	0	1009	9	7	7	60.05		91	0	0	I
1	Cr-release	2021-06-24 14:03:27	0	1009	9	8	8	60.05		85	0	0	I
1	Cr-release	2021-06-24 14:03:27	0	1009	9	9	9	60.05		106	0.01	0	I
1	Cr-release	2021-06-24 14:03:27	0	1009	9	10	10	60.05		95	0	0	I
