# Supplementary material for: Pharmacologic inhibition of dipeptidyl peptidase 1 (cathepsin C) does not block in vitro granzyme-mediated target cell killing by CD8 T or NK cells
Source: Front Pharmacol. 2024 Jul 3;15:1396710. doi: 10.3389/fphar.2024.1396710 (PMC11251990; doi:10.3389/fphar.2024.1396710)
Supplement: Supplementary file 1 [file DataSheet2.zip › Fig data incl supp. Brens paper/Figure 2B/Fig2B CART/20210628 cart d10.xlsx]

## Sheet: Sheet1
	TOTAL	SPON	%S	T-S
	5234.31	841.76	15.7641	4311.67				RAW	RAW-S	(/T-S)	AVE	ERROR
	5127.85	713.24				DMSO 10µM	50	5020.16	4213.26	97.7177	98.5741	1.02818
	5043.78	875.18						5106.25	4299.35	99.7144
	5068.32	797.4						5044.84	4237.94	98.2901
							25	4673.83	3866.93	89.6853	93.1372	3.42975		98.5741	1.02818
	5118.56	806.895						4824.59	4017.7	93.1819				93.1372	3.42975
								4969.57	4162.67	96.5444				81.4536	5.50997
							12.5	4078.4	3271.51	75.8756	81.4536	5.50997		61.7585	2.74837
								4324.89	3518	81.5924				47.5572	2.70595
								4553.43	3746.54	86.8929				31.3645	0.881435
							6.3	3353.98	2547.09	59.0742	61.7585	2.74837		24.3697	4.00283
								3464.37	2657.47	61.6345				24.9573	2.73858
								3590.8	2783.91	64.5667				102.318	5.46794
							3.2	2723.64	1916.74	44.4548	47.5572	2.70595		92.2417	4.36737
								2938.17	2131.28	49.4304				84.5437	4.82176
								2910.4	2103.51	48.7863				68.8882	2.8433
							1.5	2130.62	1323.72	30.701	31.3645	0.881435		47.5457	5.85061
								2202.35	1395.45	32.3646				29.1573	4.23224
								2144.71	1337.82	31.0278				20.7872	6.81345
							0.6	1699.73	892.835	20.7074	24.3697	4.00283		13.4432	7.8492
								2041.88	1234.99	28.6428				91.2344	2.96325
								1831.3	1024.4	23.7589				83.3363	2.00693
							0.3	1752.53	945.635	21.932	24.9573	2.73858		67.0473	1.17604
								1982.56	1175.66	27.267				47.9709	3.50374
								1913.83	1106.93	25.673				30.4123	2.40966
						Brensocatib 10µM	50	4965.91	4159.01	96.4595	102.318	5.46794		19.5704	2.98433
								5432.71	4625.82	107.286				12.8751	0.924964
								5256.94	4450.05	103.209				19.8786	5.376
							25	4745.45	3938.55	91.3464	92.2417	4.36737
								4988.67	4181.77	96.9874
								4618.04	3811.14	88.3914
							12.5	4313.83	3506.93	81.3359	84.5437	4.82176
								4691.22	3884.33	90.0886
								4351.37	3544.47	82.2065
							6.3	3677.52	2870.62	66.578	68.8882	2.8433
								3914.04	3107.14	72.0636
								3739.82	2932.93	68.0229
							3.2	2597.44	1790.55	41.5279	47.5457	5.85061
								3101.28	2294.39	53.2134
								2872	2065.11	47.8957
							1.5	1891.31	1084.41	25.1507	29.1573	4.23224
								2254.92	1448.03	33.5839
								2045.95	1239.06	28.7372
							0.6	1400.2	593.305	13.7604	20.7872	6.81345
								1722.52	915.625	21.236
								1986.79	1179.89	27.3652
							0.3	1211.38	404.485	9.38117	13.4432	7.8492
								1776.63	969.735	22.4909
								1171.55	364.655	8.4574
						34960Na6 20uM	50	4650.03	3843.13	89.1333	91.2344	2.96325
								4886.76	4079.87	94.6238
								4685.08	3878.18	89.9462
							25	4306.85	3499.96	81.174	83.3363	2.00693
								4415.58	3608.68	83.6958
								4477.82	3670.92	85.1393
							12.5	3641.88	2834.99	65.7514	67.0473	1.17604
								3740.85	2933.95	68.0468
								3710.53	2903.64	67.3436
							6.3	2882.74	2075.84	48.1448	47.9709	3.50374
								3022.42	2215.53	51.3844
								2720.56	1913.66	44.3834
							3.2	2235.58	1428.68	33.1353	30.4123	2.40966
								2080.83	1273.93	29.5462
								2038.11	1231.21	28.5554
							1.5	1712.61	905.715	21.0061	19.5704	2.98433
								1736.73	929.835	21.5655
								1502.78	695.885	16.1396
							0.6	1362.85	555.955	12.8942	12.8751	0.924964
								1401.49	594.595	13.7904
								1321.74	514.845	11.9407
							0.3	1839.87	1032.97	23.9577	19.8786	5.376
								1750.79	943.895	21.8916
								1401.33	594.435	13.7867

## Sheet: Sheet2
Protocol ID	Protocol name	Measurement date & time	Completion status	Run ID	Rack	Det	Pos	Time	Sample code	Cr-51 Counts	Cr-51 CPM	Cr-51 Error %	Cr-51 Info
1	Cr-release	2021-06-28 14:55:47	0	1010	1	1	1	60.05		5373.38	5234.31	1.38
1	Cr-release	2021-06-28 14:55:47	0	1010	1	2	2	60.05		5211.11	5127.85	1.4
1	Cr-release	2021-06-28 14:55:47	0	1010	1	3	3	60.05		5140.64	5043.78	1.41
1	Cr-release	2021-06-28 14:55:47	0	1010	1	4	4	60.05		5216.46	5068.32	1.4
1	Cr-release	2021-06-28 14:55:47	0	1010	1	5	5	60.05		989.69	841.76	3.37
1	Cr-release	2021-06-28 14:55:47	0	1010	1	6	6	60.05		872.28	713.24	3.62
1	Cr-release	2021-06-28 14:55:47	0	1010	1	7	7	60.05		1033.58	875.18	3.29
1	Cr-release	2021-06-28 14:55:47	0	1010	1	8	8	60.05		891.76	797.4	3.57
1	Cr-release	2021-06-28 14:55:47	0	1010	1	9	9	60.05		5135.97	5020.16	1.41
1	Cr-release	2021-06-28 14:55:47	0	1010	1	10	10	60.05		5282.25	5106.25	1.39
1	Cr-release	2021-06-28 14:57:23	0	1010	2	1	1	60.05		5183.62	5044.84	1.4
1	Cr-release	2021-06-28 14:57:23	0	1010	2	2	2	60.05		4774	4673.83	1.46
1	Cr-release	2021-06-28 14:57:23	0	1010	2	3	3	60.05		4938.94	4824.59	1.44
1	Cr-release	2021-06-28 14:57:23	0	1010	2	4	4	60.05		5136.06	4969.57	1.41
1	Cr-release	2021-06-28 14:57:23	0	1010	2	5	5	60.05		4273.39	4078.4	1.55
1	Cr-release	2021-06-28 14:57:23	0	1010	2	6	6	60.05		4484.2	4324.89	1.51
1	Cr-release	2021-06-28 14:57:23	0	1010	2	7	7	60.05		4720.95	4553.43	1.47
1	Cr-release	2021-06-28 14:57:23	0	1010	2	8	8	60.05		3412.26	3353.98	1.74
1	Cr-release	2021-06-28 14:57:23	0	1010	2	9	9	60.05		3594.75	3464.37	1.69
1	Cr-release	2021-06-28 14:57:23	0	1010	2	10	10	60.05		3765.17	3590.8	1.65
1	Cr-release	2021-06-28 14:59:11	0	1010	3	1	1	60.05		2846.78	2723.64	1.91
1	Cr-release	2021-06-28 14:59:11	0	1010	3	2	2	60.05		3038.59	2938.17	1.85
1	Cr-release	2021-06-28 14:59:11	0	1010	3	3	3	60.05		3016.47	2910.4	1.85
1	Cr-release	2021-06-28 14:59:11	0	1010	3	4	4	60.05		2267.2	2130.62	2.15
1	Cr-release	2021-06-28 14:59:11	0	1010	3	5	5	60.05		2360.4	2202.35	2.11
1	Cr-release	2021-06-28 14:59:11	0	1010	3	6	6	60.05		2281.51	2144.71	2.15
1	Cr-release	2021-06-28 14:59:11	0	1010	3	7	7	60.05		1833.92	1699.73	2.41
1	Cr-release	2021-06-28 14:59:11	0	1010	3	8	8	60.05		2117.6	2041.88	2.23
1	Cr-release	2021-06-28 14:59:11	0	1010	3	9	9	60.05		1949.46	1831.3	2.33
1	Cr-release	2021-06-28 14:59:11	0	1010	3	10	10	60.05		1892.16	1752.53	2.37
1	Cr-release	2021-06-28 15:00:59	0	1010	4	1	1	60.05		2120.14	1982.56	2.23
1	Cr-release	2021-06-28 15:00:59	0	1010	4	2	2	60.05		2033	1913.83	2.28
1	Cr-release	2021-06-28 15:00:59	0	1010	4	3	3	60.05		5081.47	4965.91	1.42
1	Cr-release	2021-06-28 15:00:59	0	1010	4	4	4	60.05		5586.59	5432.71	1.35
1	Cr-release	2021-06-28 15:00:59	0	1010	4	5	5	60.05		5457.35	5256.94	1.37
1	Cr-release	2021-06-28 15:00:59	0	1010	4	6	6	60.05		4910.3	4745.45	1.44
1	Cr-release	2021-06-28 15:00:59	0	1010	4	7	7	60.05		5165	4988.67	1.41
1	Cr-release	2021-06-28 15:00:59	0	1010	4	8	8	60.05		4655.8	4618.04	1.48
1	Cr-release	2021-06-28 15:00:59	0	1010	4	9	9	60.05		4447.24	4313.83	1.52
1	Cr-release	2021-06-28 15:00:59	0	1010	4	10	10	60.05		4880.38	4691.22	1.45
1	Cr-release	2021-06-28 15:02:48	0	1010	5	1	1	60.03		4481.99	4351.37	1.51
1	Cr-release	2021-06-28 15:02:48	0	1010	5	2	2	60.03		3775	3677.52	1.65
1	Cr-release	2021-06-28 15:02:48	0	1010	5	3	3	60.03		4022.26	3914.04	1.6
1	Cr-release	2021-06-28 15:02:48	0	1010	5	4	4	60.03		3891.07	3739.82	1.63
1	Cr-release	2021-06-28 15:02:48	0	1010	5	5	5	60.03		2762.63	2597.44	1.94
1	Cr-release	2021-06-28 15:02:48	0	1010	5	6	6	60.03		3246.26	3101.28	1.79
1	Cr-release	2021-06-28 15:02:48	0	1010	5	7	7	60.03		3018.69	2872	1.85
1	Cr-release	2021-06-28 15:02:48	0	1010	5	8	8	60.03		1971.48	1891.31	2.32
1	Cr-release	2021-06-28 15:02:48	0	1010	5	9	9	60.03		2377.19	2254.92	2.1
1	Cr-release	2021-06-28 15:02:48	0	1010	5	10	10	60.03		2193.55	2045.95	2.19
1	Cr-release	2021-06-28 15:04:36	0	1010	6	1	1	60.05		1517.03	1400.2	2.67
1	Cr-release	2021-06-28 15:04:36	0	1010	6	2	2	60.05		1826.51	1722.52	2.41
1	Cr-release	2021-06-28 15:04:36	0	1010	6	3	3	60.05		2089.01	1986.79	2.24
1	Cr-release	2021-06-28 15:04:36	0	1010	6	4	4	60.05		1353.38	1211.38	2.84
1	Cr-release	2021-06-28 15:04:36	0	1010	6	5	5	60.05		1935.92	1776.63	2.34
1	Cr-release	2021-06-28 15:04:36	0	1010	6	6	6	60.05		1316.38	1171.55	2.88
1	Cr-release	2021-06-28 15:04:36	0	1010	6	7	7	60.05		4802.86	4650.03	1.46
1	Cr-release	2021-06-28 15:04:36	0	1010	6	8	8	60.05		4902.33	4886.76	1.44
1	Cr-release	2021-06-28 15:04:36	0	1010	6	9	9	60.05		4802.35	4685.08	1.46
1	Cr-release	2021-06-28 15:04:36	0	1010	6	10	10	60.05		4489.9	4306.85	1.51
1	Cr-release	2021-06-28 15:06:25	0	1010	7	1	1	60.05		4547.42	4415.58	1.5
1	Cr-release	2021-06-28 15:06:25	0	1010	7	2	2	60.05		4576.52	4477.82	1.5
1	Cr-release	2021-06-28 15:06:25	0	1010	7	3	3	60.05		3750.26	3641.88	1.66
1	Cr-release	2021-06-28 15:06:25	0	1010	7	4	4	60.05		3894.35	3740.85	1.63
1	Cr-release	2021-06-28 15:06:25	0	1010	7	5	5	60.05		3896.51	3710.53	1.63
1	Cr-release	2021-06-28 15:06:25	0	1010	7	6	6	60.05		3026.6	2882.74	1.85
1	Cr-release	2021-06-28 15:06:25	0	1010	7	7	7	60.05		3170.68	3022.42	1.81
1	Cr-release	2021-06-28 15:06:25	0	1010	7	8	8	60.05		2789.3	2720.56	1.93
1	Cr-release	2021-06-28 15:06:25	0	1010	7	9	9	60.05		2357.19	2235.58	2.11
1	Cr-release	2021-06-28 15:06:25	0	1010	7	10	10	60.05		2230	2080.83	2.17
1	Cr-release	2021-06-28 15:08:13	0	1010	8	1	1	60.05		2156.97	2038.11	2.21
1	Cr-release	2021-06-28 15:08:13	0	1010	8	2	2	60.05		1815.31	1712.61	2.42
1	Cr-release	2021-06-28 15:08:13	0	1010	8	3	3	60.05		1840.6	1736.73	2.4
1	Cr-release	2021-06-28 15:08:13	0	1010	8	4	4	60.05		1632.21	1502.78	2.56
1	Cr-release	2021-06-28 15:08:13	0	1010	8	5	5	60.05		1503.85	1362.85	2.68
1	Cr-release	2021-06-28 15:08:13	0	1010	8	6	6	60.05		1530.36	1401.49	2.65
1	Cr-release	2021-06-28 15:08:13	0	1010	8	7	7	60.05		1449.53	1321.74	2.73
1	Cr-release	2021-06-28 15:08:13	0	1010	8	8	8	60.05		1915.46	1839.87	2.35
1	Cr-release	2021-06-28 15:08:13	0	1010	8	9	9	60.05		1865.27	1750.79	2.39
1	Cr-release	2021-06-28 15:08:13	0	1010	8	10	10	60.05		1534.93	1401.33	2.65
1	Cr-release	2021-06-28 15:10:02	0	1010	9	1	1	60.05		766.31	652.5	3.9
1	Cr-release	2021-06-28 15:10:02	0	1010	9	2	2	60.05		840	738	3.69
1	Cr-release	2021-06-28 15:10:02	0	1010	9	3	3	60.05		794.45	695.52	3.79
1	Cr-release	2021-06-28 15:10:02	0	1010	9	4	4	60.05		848.43	733.66	3.68
1	Cr-release	2021-06-28 15:10:02	0	1010	9	5	5	60.05		215	101.27	9.69	I
1	Cr-release	2021-06-28 15:10:02	0	1010	9	6	6	60.05		200.5	87.49	10.45	I
1	Cr-release	2021-06-28 15:10:02	0	1010	9	7	7	60.05		201	88.43	10.4	I
1	Cr-release	2021-06-28 15:10:02	0	1010	9	8	8	60.05		195	89.56	10.65	I
1	Cr-release	2021-06-28 15:10:02	0	1010	9	9	9	60.05		209.02	102.5	9.86	I
1	Cr-release	2021-06-28 15:10:02	0	1010	9	10	10	60.05		198.47	86.25	10.68	I
1	Cr-release	2021-06-28 15:11:50	0	1010	10	1	1	60.05		686.21	573.58	4.17
1	Cr-release	2021-06-28 15:11:50	0	1010	10	2	2	60.05		722.83	618.66	4.03
1	Cr-release	2021-06-28 15:11:50	0	1010	10	3	3	60.05		755.65	655.01	3.9
1	Cr-release	2021-06-28 15:11:50	0	1010	10	4	4	60.05		620.24	504.85	4.43
1	Cr-release	2021-06-28 15:11:50	0	1010	10	5	5	60.05		587	468.09	4.57
1	Cr-release	2021-06-28 15:11:50	0	1010	10	6	6	60.05		568	452.91	4.67
1	Cr-release	2021-06-28 15:11:50	0	1010	10	7	7	60.05		436.96	323.52	5.52
1	Cr-release	2021-06-28 15:11:50	0	1010	10	8	8	60.05		546.5	446.63	4.77
1	Cr-release	2021-06-28 15:11:50	0	1010	10	9	9	60.05		529.05	420.52	4.86
1	Cr-release	2021-06-28 15:11:50	0	1010	10	10	10	60.05		371	255.67	6.2	I
1	Cr-release	2021-06-28 15:13:39	0	1010	11	1	1	60.05		421.21	310.18	5.67	I
1	Cr-release	2021-06-28 15:13:39	0	1010	11	2	2	60.05		445.67	341.19	5.42	I
1	Cr-release	2021-06-28 15:13:39	0	1010	11	3	3	60.05		332	232.32	6.56	I
1	Cr-release	2021-06-28 15:13:39	0	1010	11	4	4	60.05		344.12	231.52	6.54	I
1	Cr-release	2021-06-28 15:13:39	0	1010	11	5	5	60.05		334.11	220.68	6.66	I
1	Cr-release	2021-06-28 15:13:39	0	1010	11	6	6	60.05		246	134.98	8.54	I
1	Cr-release	2021-06-28 15:13:39	0	1010	11	7	7	60.05		250.31	139.63	8.4	I
1	Cr-release	2021-06-28 15:13:39	0	1010	11	8	8	60.05		281	176.76	7.58	I
1	Cr-release	2021-06-28 15:13:39	0	1010	11	9	9	60.05		244	137.22	8.52	I
1	Cr-release	2021-06-28 15:13:39	0	1010	11	10	10	60.05		234.3	121.44	9	I
1	Cr-release	2021-06-28 15:15:28	0	1010	12	1	1	60.05		265.42	155.07	8.01	I
1	Cr-release	2021-06-28 15:15:28	0	1010	12	2	2	60.05		207.67	100.96	9.88	I
1	Cr-release	2021-06-28 15:15:28	0	1010	12	3	3	60.05		215	114.24	9.3	I
1	Cr-release	2021-06-28 15:15:28	0	1010	12	4	4	60.05		245	131.39	8.61	I
1	Cr-release	2021-06-28 15:15:28	0	1010	12	5	5	60.05		569	452.96	4.66
1	Cr-release	2021-06-28 15:15:28	0	1010	12	6	6	60.05		445.34	332.98	5.45
1	Cr-release	2021-06-28 15:15:28	0	1010	12	7	7	60.05		640.15	527.07	4.34
1	Cr-release	2021-06-28 15:15:28	0	1010	12	8	8	60.05		526.7	426.4	4.88
1	Cr-release	2021-06-28 15:15:28	0	1010	12	9	9	60.05		537.93	429.86	4.81
1	Cr-release	2021-06-28 15:15:28	0	1010	12	10	10	60.05		518	400.09	4.96
1	Cr-release	2021-06-28 15:17:16	0	1010	13	1	1	60.05		457.34	346.25	5.36
1	Cr-release	2021-06-28 15:17:16	0	1010	13	2	2	60.05		457	352.35	5.33
1	Cr-release	2021-06-28 15:17:16	0	1010	13	3	3	60.05		475.03	374.99	5.16
1	Cr-release	2021-06-28 15:17:16	0	1010	13	4	4	60.05		354.24	241.21	6.4	I
1	Cr-release	2021-06-28 15:17:16	0	1010	13	5	5	60.05		393.61	279.36	5.92	I
1	Cr-release	2021-06-28 15:17:16	0	1010	13	6	6	60.05		374	261.17	6.14	I
1	Cr-release	2021-06-28 15:17:16	0	1010	13	7	7	60.05		289.38	178.08	7.44	I
1	Cr-release	2021-06-28 15:17:16	0	1010	13	8	8	60.05		303	198.96	7.14	I
1	Cr-release	2021-06-28 15:17:16	0	1010	13	9	9	60.05		433.85	326.3	5.53	I
1	Cr-release	2021-06-28 15:17:16	0	1010	13	10	10	60.05		325	210.89	6.84	I
1	Cr-release	2021-06-28 15:19:05	0	1010	14	1	1	60.05		250.67	140.49	8.42	I
1	Cr-release	2021-06-28 15:19:05	0	1010	14	2	2	60.05		282	177.22	7.52	I
1	Cr-release	2021-06-28 15:19:05	0	1010	14	3	3	60.05		250.13	150.55	8.15	I
1	Cr-release	2021-06-28 15:19:05	0	1010	14	4	4	60.05		214	102.59	9.81	I
1	Cr-release	2021-06-28 15:19:05	0	1010	14	5	5	60.05		226.82	115.55	9.19	I
1	Cr-release	2021-06-28 15:19:05	0	1010	14	6	6	60.05		211	99.2	9.9	I
1	Cr-release	2021-06-28 15:19:05	0	1010	14	7	7	60.05		232.38	120.9	8.99	I
1	Cr-release	2021-06-28 15:19:05	0	1010	14	8	8	60.05		261	156.85	8.06	I
1	Cr-release	2021-06-28 15:19:05	0	1010	14	9	9	60.05		513	406.03	4.96
1	Cr-release	2021-06-28 15:19:05	0	1010	14	10	10	60.05		579.24	462.45	4.62
1	Cr-release	2021-06-28 15:20:53	0	1010	15	1	1	60.05		541.91	430.16	4.81
1	Cr-release	2021-06-28 15:20:53	0	1010	15	2	2	60.05		454	349.36	5.36
1	Cr-release	2021-06-28 15:20:53	0	1010	15	3	3	60.05		535.39	435.21	4.79
1	Cr-release	2021-06-28 15:20:53	0	1010	15	4	4	60.05		489	375.17	5.14
1	Cr-release	2021-06-28 15:20:53	0	1010	15	5	5	60.05		381.61	267.41	6.05	I
1	Cr-release	2021-06-28 15:20:53	0	1010	15	6	6	60.05		420	307.37	5.67	I
1	Cr-release	2021-06-28 15:20:53	0	1010	15	7	7	60.05		341.38	229.28	6.55	I
1	Cr-release	2021-06-28 15:20:53	0	1010	15	8	8	60.05		320	216.37	6.85	I
1	Cr-release	2021-06-28 15:20:53	0	1010	15	9	9	60.05		306	198.37	7.07	I
1	Cr-release	2021-06-28 15:20:53	0	1010	15	10	10	60.05		325.24	210.95	6.83	I
1	Cr-release	2021-06-28 15:22:42	0	1010	16	1	1	60.05		318	207.41	6.93	I
1	Cr-release	2021-06-28 15:22:42	0	1010	16	2	2	60.05		278	172.88	7.61	I
1	Cr-release	2021-06-28 15:22:42	0	1010	16	3	3	60.05		296.7	197.06	7.12	I
1	Cr-release	2021-06-28 15:22:42	0	1010	16	4	4	60.05		284.35	172.3	7.57	I
1	Cr-release	2021-06-28 15:22:42	0	1010	16	5	5	60.05		287.82	175.87	7.47	I
1	Cr-release	2021-06-28 15:22:42	0	1010	16	6	6	60.05		236.17	125.43	8.87	I
1	Cr-release	2021-06-28 15:22:42	0	1010	16	7	7	60.05		270.77	160.24	7.85	I
1	Cr-release	2021-06-28 15:22:42	0	1010	16	8	8	60.05		256.95	152.42	8.16	I
1	Cr-release	2021-06-28 15:22:42	0	1010	16	9	9	60.05		226	119.27	9.13	I
1	Cr-release	2021-06-28 15:22:42	0	1010	16	10	10	60.05		253	139.86	8.39	I
1	Cr-release	2021-06-28 15:24:30	0	1010	17	1	1	60.05		224.3	111.77	9.34	I
1	Cr-release	2021-06-28 15:24:30	0	1010	17	2	2	60.05		266.78	159.35	7.87	I
1	Cr-release	2021-06-28 15:24:30	0	1010	17	3	3	60.05		82.07	0	0	I
1	Cr-release	2021-06-28 15:24:30	0	1010	17	4	4	60.05		722.61	608.41	4.04
1	Cr-release	2021-06-28 15:24:30	0	1010	17	5	5	60.05		808.37	688.64	3.78
1	Cr-release	2021-06-28 15:24:30	0	1010	17	6	6	60.05		730.45	617.29	4.01
1	Cr-release	2021-06-28 15:24:30	0	1010	17	7	7	60.05		703	587.23	4.1
1	Cr-release	2021-06-28 15:24:30	0	1010	17	8	8	60.05		676.37	578.18	4.19
1	Cr-release	2021-06-28 15:24:30	0	1010	17	9	9	60.05		737	627.52	3.98
1	Cr-release	2021-06-28 15:24:30	0	1010	17	10	10	60.05		560.92	442.21	4.72
1	Cr-release	2021-06-28 15:26:19	0	1010	18	1	1	60.05		578	466.14	4.62
1	Cr-release	2021-06-28 15:26:19	0	1010	18	2	2	60.05		610.09	505.63	4.45
1	Cr-release	2021-06-28 15:26:19	0	1010	18	3	3	60.05		476.7	376.65	5.15	I
1	Cr-release	2021-06-28 15:26:19	0	1010	18	4	4	60.05		505.39	391.15	5.03
1	Cr-release	2021-06-28 15:26:19	0	1010	18	5	5	60.05		546	429	4.78
1	Cr-release	2021-06-28 15:26:19	0	1010	18	6	6	60.05		380	267.82	6.08	I
1	Cr-release	2021-06-28 15:26:19	0	1010	18	7	7	60.05		382.09	269.81	6.05	I
1	Cr-release	2021-06-28 15:26:19	0	1010	18	8	8	60.05		372.28	268.99	6.14	I
1	Cr-release	2021-06-28 15:26:19	0	1010	18	9	9	60.05		289.1	181.71	7.39	I
1	Cr-release	2021-06-28 15:26:19	0	1010	18	10	10	60.05		316.13	201.79	6.98	I
1	Cr-release	2021-06-28 15:28:08	0	1010	19	1	1	60.05		296	185.62	7.33	I
1	Cr-release	2021-06-28 15:28:08	0	1010	19	2	2	60.05		227.27	122.12	9.06	I
1	Cr-release	2021-06-28 15:28:08	0	1010	19	3	3	60.05		275	175.24	7.55	I
1	Cr-release	2021-06-28 15:28:08	0	1010	19	4	4	60.05		260	148.28	8.17	I
1	Cr-release	2021-06-28 15:28:08	0	1010	19	5	5	60.05		249	136.48	8.44	I
1	Cr-release	2021-06-28 15:28:08	0	1010	19	6	6	60.05		261.82	149.37	8.09	I
1	Cr-release	2021-06-28 15:28:08	0	1010	19	7	7	60.05		240.09	128.1	8.72	I
1	Cr-release	2021-06-28 15:28:08	0	1010	19	8	8	60.05		555.08	457.11	4.73
1	Cr-release	2021-06-28 15:28:08	0	1010	19	9	9	60.05		609.97	502.75	4.46
1	Cr-release	2021-06-28 15:28:08	0	1010	19	10	10	60.05		616.58	499.36	4.45
1	Cr-release	2021-06-28 15:29:56	0	1010	20	1	1	60.03		506.89	395.68	5.02	I
1	Cr-release	2021-06-28 15:29:56	0	1010	20	2	2	60.03		522.82	418.58	4.89
1	Cr-release	2021-06-28 15:29:56	0	1010	20	3	3	60.03		517	416.93	4.89
1	Cr-release	2021-06-28 15:29:56	0	1010	20	4	4	60.03		414.39	301.04	5.73	I
1	Cr-release	2021-06-28 15:29:56	0	1010	20	5	5	60.03		429.12	314.01	5.58	I
1	Cr-release	2021-06-28 15:29:56	0	1010	20	6	6	60.03		437.63	325.17	5.52	I
1	Cr-release	2021-06-28 15:29:56	0	1010	20	7	7	60.03		318.17	206.79	6.91	I
1	Cr-release	2021-06-28 15:29:56	0	1010	20	8	8	60.03		371	268.38	6.15	I
1	Cr-release	2021-06-28 15:29:56	0	1010	20	9	9	60.03		323	215.42	6.79	I
1	Cr-release	2021-06-28 15:29:56	0	1010	20	10	10	60.03		276.51	162.97	7.77	I
1	Cr-release	2021-06-28 15:31:46	0	1010	21	1	1	60.05		323.44	212.95	6.84	I
1	Cr-release	2021-06-28 15:31:46	0	1010	21	2	2	60.05		311.82	206.99	6.96	I
1	Cr-release	2021-06-28 15:31:46	0	1010	21	3	3	60.05		243	143.5	8.35	I
1	Cr-release	2021-06-28 15:31:46	0	1010	21	4	4	60.05		267.39	155.52	7.97	I
1	Cr-release	2021-06-28 15:31:46	0	1010	21	5	5	60.05		272.12	160.27	7.82	I
1	Cr-release	2021-06-28 15:31:46	0	1010	21	6	6	60.05		194	83.78	10.85	I
1	Cr-release	2021-06-28 15:31:46	0	1010	21	7	7	60.05		242.7	132.56	8.63	I
1	Cr-release	2021-06-28 15:31:46	0	1010	21	8	8	60.05		245	140.32	8.51	I
1	Cr-release	2021-06-28 15:31:46	0	1010	21	9	9	60.05		192	85.52	10.79	I
1	Cr-release	2021-06-28 15:31:46	0	1010	21	10	10	60.05		214	101.45	9.85	I
1	Cr-release	2021-06-28 15:33:34	0	1010	22	1	1	60.05		208	95.98	10.08	I
1	Cr-release	2021-06-28 15:33:34	0	1010	22	2	2	60.05		517.47	413.16	4.93
1	Cr-release	2021-06-28 15:33:34	0	1010	22	3	3	60.05		565.51	465.08	4.63
1	Cr-release	2021-06-28 15:33:34	0	1010	22	4	4	60.05		596.93	484.01	4.53
1	Cr-release	2021-06-28 15:33:34	0	1010	22	5	5	60.05		428.12	312.65	5.59	I
1	Cr-release	2021-06-28 15:33:34	0	1010	22	6	6	60.05		499.83	386.45	5.06
1	Cr-release	2021-06-28 15:33:34	0	1010	22	7	7	60.05		481	367.51	5.18	I
1	Cr-release	2021-06-28 15:33:34	0	1010	22	8	8	60.05		423.16	321.49	5.62	I
1	Cr-release	2021-06-28 15:33:34	0	1010	22	9	9	60.05		406	297.93	5.78	I
1	Cr-release	2021-06-28 15:33:34	0	1010	22	10	10	60.05		414	298.09	5.75	I
1	Cr-release	2021-06-28 15:35:23	0	1010	23	1	1	60.05		346	235.43	6.51	I
1	Cr-release	2021-06-28 15:35:23	0	1010	23	2	2	60.05		342.23	237.47	6.5	I
1	Cr-release	2021-06-28 15:35:23	0	1010	23	3	3	60.05		286	186.06	7.32	I
1	Cr-release	2021-06-28 15:35:23	0	1010	23	4	4	60.05		284.93	172.8	7.56	I
1	Cr-release	2021-06-28 15:35:23	0	1010	23	5	5	60.05		298.24	185.92	7.26	I
1	Cr-release	2021-06-28 15:35:23	0	1010	23	6	6	60.05		302.66	191.8	7.19	I
1	Cr-release	2021-06-28 15:35:23	0	1010	23	7	7	60.05		261.7	151.16	8.08	I
1	Cr-release	2021-06-28 15:35:23	0	1010	23	8	8	60.05		253	148.39	8.27	I
1	Cr-release	2021-06-28 15:35:23	0	1010	23	9	9	60.05		250.49	143.48	8.32	I
1	Cr-release	2021-06-28 15:35:23	0	1010	23	10	10	60.05		267	153.77	8	I
1	Cr-release	2021-06-28 15:37:13	0	1010	24	1	1	60.05		237	126.73	8.86	I
1	Cr-release	2021-06-28 15:37:13	0	1010	24	2	2	60.05		269.23	164.03	7.81	I
1	Cr-release	2021-06-28 15:37:13	0	1010	24	3	3	60.05		211	111.89	9.47	I
1	Cr-release	2021-06-28 15:37:13	0	1010	24	4	4	60.05		234	123.25	8.98	I
1	Cr-release	2021-06-28 15:37:13	0	1010	24	5	5	60.05		307.12	195.74	7.1	I
1	Cr-release	2021-06-28 15:37:13	0	1010	24	6	6	60.05		105	0	0	I
1	Cr-release	2021-06-28 15:37:13	0	1010	24	7	7	60.05		104	0	0	I
1	Cr-release	2021-06-28 15:37:13	0	1010	24	8	8	60.05		100.08	0	0	I
1	Cr-release	2021-06-28 15:37:13	0	1010	24	9	9	60.05		94	0	0	I
1	Cr-release	2021-06-28 15:37:13	0	1010	24	10	10	60.05		93.34	0	0	I
1	Cr-release	2021-06-28 15:38:59	0	1010	25	1	1	60.05		92.45	0	0	I
1	Cr-release	2021-06-28 15:38:59	0	1010	25	2	2	60.05		116	10.91	30.49	I
1	Cr-release	2021-06-28 15:38:59	0	1010	25	3	3	60.05		107.51	8.3	34.98	I
1	Cr-release	2021-06-28 15:38:59	0	1010	25	4	4	60.05		93	0	0	I
1	Cr-release	2021-06-28 15:38:59	0	1010	25	5	5	60.05		92	0	0	I
1	Cr-release	2021-06-28 15:38:59	0	1010	25	6	6	60.05		88	0	0	I
1	Cr-release	2021-06-28 15:38:59	0	1010	25	7	7	60.05		103	0	0	I
1	Cr-release	2021-06-28 15:38:59	0	1010	25	8	8	60.05		98.08	0	0	I
1	Cr-release	2021-06-28 15:38:59	0	1010	25	9	9	60.05		77	0	0	I
1	Cr-release	2021-06-28 15:38:59	0	1010	25	10	10	60.05		93	0	0	I
