# Supplementary material for: Pharmacologic inhibition of dipeptidyl peptidase 1 (cathepsin C) does not block in vitro granzyme-mediated target cell killing by CD8 T or NK cells
Source: Front Pharmacol. 2024 Jul 3;15:1396710. doi: 10.3389/fphar.2024.1396710 (PMC11251990; doi:10.3389/fphar.2024.1396710)
Supplement: Supplementary file 1 [file DataSheet2.zip › Fig data incl supp. Brens paper/Figure 1A mo 51 Cr/ fig 1A individ expts/D211307 Day 4 OTI brens.xlsx]

## Sheet: MC57
MC57
Total	6455.29						% spont
	6782.76		6679.43		Total/Spon		9.18327
	6625.98				6679.43
	6853.68
spont	654.12		613.39
	603.34
	600.83
	568.1
	636.63																					Average	Sdev	Sdev/1.7
	617.32																				B6	#DIV/0!	#DIV/0!	#DIV/0!
																					GzmA	#DIV/0!	#DIV/0!	#DIV/0!
DMSO			%		Average	Sdev	Sdev/1.7														GzmB	#DIV/0!	#DIV/0!	#DIV/0!
10	4114.5	3501.11	52.4163	10	53.1875	2.49905	1.47003														GzmAB	#DIV/0!	#DIV/0!	#DIV/0!
	4352.62	3739.23	55.9813	5	29.3116	0.641038	0.377081														GzmAK	#DIV/0!	#DIV/0!	#DIV/0!
	4030.92	3417.53	51.165	2.5	17.4223	1.1449	0.673468
5	2543.7	1930.31	28.8993	1.25	8.58457	1.32472	0.779244
	2620.57	2007.18	30.0502	0.63	4.87911	0.269515	0.158538
	2549.45	1936.06	28.9854	0.31	1.69351	1.93005	1.13532
2	1722.01	1108.62	16.5975
	1864.41	1251.02	18.7294
	1744.88	1131.49	16.9399
1	1126.49	513.1	7.6818
	1288.37	674.98	10.1054
	1145.51	532.12	7.96655
0.6	949.58	336.19	5.03322
	949.78	336.39	5.03621
	918.5	305.11	4.56791
0.3	712.5	99.11	1.48381
	731.5	118.11	1.76827
	735.52	122.13	1.82845
Brenso			%		Average	Sdev	Sdev/1.7
10	1311.65	698.26	10.4539	10	10.0063	0.430275	0.253103
	1254.33	640.94	9.59573	5	5.1718	0.667356	0.392562
	1279.28	665.89	9.96927	2.5	3.03659	0.604488	0.355581
5	1005.25	391.86	5.86667	1.25	0.74198	0.437469	0.257335
	954.9	341.51	5.11286	0.63	0.563122	0.412867	0.242863
	916.36	302.97	4.53587	0.31	-0.0985114	0.728541	0.428553
2	862.78	249.39	3.7337
	794.97	181.58	2.7185
	790.9	177.51	2.65756
1	693.58	80.19	1.20055
	635.38	21.99	0.32922
	659.89	46.5	0.696167
0.6	634.52	21.13	0.316344
	682.84	69.45	1.03976
	635.65	22.26	0.333262
0.3	585.53	-27.86	-0.417102
	594.84	-18.55	-0.277718
	640.06	26.67	0.399286
B6.GzmAB KO			%		Average	Sdev	Sdev/1.7
10	2058	2058	30.811	2.5	32.8371	2.22148	1.30676
	2170	2170	32.4878	1.25	25.8855	1.21554	0.715024
	2352	2352	35.2126	0.625	22.452	0.93464	0.549788
5	1641	1641	24.568	0.3125	17.0923	0.660325	0.388427
	1745	1745	26.125	0.16	12.1967	0.808221	0.475424
	1801	1801	26.9634	0.08	10.1705	0.28102	0.165306
2	1571	1571	23.52
	1455	1455	21.7833
	1473	1473	22.0528
1	1153	1153	17.262
	1179	1179	17.6512
	1093	1093	16.3637
0.6	877	877	13.1299
	783	783	11.7226
	784	784	11.7375
0.3	751	751	11.2435
	647	647	9.68646
	640	640	9.58166
B6.GzmAK KO			%		Average	Sdev	Sdev/1.7
10	2813	2813	42.1144	2.5	41.0514	1.50326	0.884271
	2671	2671	39.9885	1.25	37.638	0.9252	0.544235
	2887			0.625	34.1896	0.959374	0.564338
5	2467	2467	36.9343	0.3125	27.5073	1.16799	0.687052
	2584	2584	38.686	0.16	21.7584	0.44269	0.260406
	2491	2491	37.2936	0.08	17.5863	3.05886	1.79933
2	2234	2234	33.446
	2261	2261	33.8502
	2356	2356	35.2725
1	1752	1752	26.2298
	1905	1905	28.5204
	1855	1855	27.7718
0.6	1421	1421	21.2743
	1460	1460	21.8582
	1479	1479	22.1426
0.3	1116	1116	16.708
	1245	1245	18.6393
	1163	1163	17.4117

## Sheet: EL4
EL4
Total	3188.98						% spont
	3221.26		3196.51		Total/Spon		8.31194
	3172.56				3196.51
	3203.23
spont	261.02		265.692
	264.57
	290.41
	232.83
	285.53
	259.79
DMSO			%		Average	Sdev	Sdev/1.7
10	3111.78	2846.09	89.0374	10	90.0996	1.40201	0.824711
	3196.53	2930.84	91.6888	5	92.3614	1.58567	0.932749
	3128.89	2863.2	89.5727	2.5	90.6344	4.28799	2.52235
5	3165.48	2899.79	90.7174	1.25	82.5784	1.67644	0.986141
	3266.62	3000.93	93.8815	0.63	82.7165	1.17679	0.692227
	3221.99	2956.3	92.4853	0.31	72.1054	5.52986	3.25286
2	3320.97	3055.28	95.5818
	3078.27	2812.58	87.9891
	3089.24	2823.55	88.3323
1	2912.6	2646.91	82.8063
	2848.46	2582.77	80.7997
	2954.89	2689.2	84.1293
0.6	2941.56	2675.87	83.7122
	2868.22	2602.53	81.4179
	2919.41	2653.72	83.0193
0.3	2590.88	2325.19	72.7415
	2428.7	2163.01	67.6679
	2692.06	2426.37	75.9069
Brenso			%		Average	Sdev	Sdev/1.7
10	2932.29	2666.6	83.4222	10	81.5788	2.13641	1.25671
	2798.52	2532.83	79.2374	5	77.1195	2.06049	1.21206
	2889.28	2623.59	82.0767	2.5	66.8554	0.247372	0.145513
5	2658.67	2392.98	74.8623	1.25	51.9465	1.77988	1.04699
	2787.72	2522.03	78.8995	0.63	32.999	2.99667	1.76275
	2746.08	2480.39	77.5968	0.31	20.3071	8.41028	4.94722
2	2398.08	2132.39	66.7099
	2411.86	2146.17	67.141
	2398.25	2132.56	66.7153
1	1942.33	1676.64	52.4522
	1973.23	1707.54	53.4189
	1862.94	1597.25	49.9685
0.6	1212.11	946.418	29.6079
	1393.76	1128.07	35.2907
	1355.65	1089.96	34.0984
0.3	910.24	644.548	20.1641
	886.37	620.678	19.4174
	947.82	682.128	21.3398
B6.GzmAB KO			%		Average	Sdev	Sdev/1.7
10	2058	2058	64.3828	2.5	68.6166	4.64202	2.7306
	2170	2170	67.8866	1.25	54.0903	2.54	1.49411
	2352	2352	73.5803	0.625	46.9158	1.95303	1.14884
5	1641	1641	51.3373	0.3125	35.7161	1.37982	0.811657
	1745	1745	54.5908	0.16	25.4861	1.68886	0.993448
	1801	1801	56.3427	0.08	21.2524	0.58722	0.345424
2	1571	1571	49.1474
	1455	1455	45.5184
	1473	1473	46.0815
1	1153	1153	36.0706
	1179	1179	36.884
	1093	1093	34.1936
0.6	877	877	27.4362
	783	783	24.4955
	784	784	24.5268
0.3	751	751	23.4944
	647	647	20.2408
	640	640	20.0219
B6.GzmAK KO			%		Average	Sdev	Sdev/1.7
10	2813	2813	88.0023	2.5	85.7811	3.14121	1.84777
	2671	2671	83.5599	1.25	78.6483	1.9333	1.13723
	2887			0.625	71.4426	2.00471	1.17924
5	2467	2467	77.178	0.3125	57.4794	2.44063	1.43567
	2584	2584	80.8382	0.16	45.4663	0.925045	0.544144
	2491	2491	77.9288	0.08	36.7484	6.3918	3.75988
2	2234	2234	69.8888
	2261	2261	70.7334
	2356	2356	73.7054
1	1752	1752	54.8098
	1905	1905	59.5963
	1855	1855	58.0321
0.6	1421	1421	44.4548
	1460	1460	45.6748
	1479	1479	46.2692
0.3	1116	1116	34.9131
	1245	1245	38.9488
	1163	1163	36.3835

## Sheet: Sheet1
Cr-51 CPM
3188.98
3221.26
3172.56
3203.23
261.02
264.57
290.41
232.83
285.53
259.79
3111.78
3196.53
3128.89
3165.48
3266.62
3221.99
3320.97
3078.27
3089.24
2912.6
2848.46
2954.89
2941.56
2868.22
2919.41
2590.88
2428.7
2692.06
2932.29
2798.52
2889.28
2658.67
2787.72
2746.08
2398.08
2411.86
2398.25
1942.33
1973.23
1862.94
1212.11
1393.76
1355.65
910.24
886.37
947.82
6455.29
6782.76
6625.98
6853.68
654.12
603.34
600.83
568.1
636.63
617.32
4114.5
4352.62
4030.92
2543.7
2620.57
2549.45
1722.01
1864.41
1744.88
1126.49
1288.37
1145.51
949.58
949.78
918.5
712.5
731.5
735.52
1311.65
1254.33
1279.28
1005.25
954.9
916.36
862.78
794.97
790.9
693.58
635.38
659.89
634.52
682.84
635.65
585.53
594.84
640.06
