# Supplementary material for: Pharmacologic inhibition of dipeptidyl peptidase 1 (cathepsin C) does not block in vitro granzyme-mediated target cell killing by CD8 T or NK cells
Source: Front Pharmacol. 2024 Jul 3;15:1396710. doi: 10.3389/fphar.2024.1396710 (PMC11251990; doi:10.3389/fphar.2024.1396710)
Supplement: Supplementary file 1 [file DataSheet2.zip › Fig data incl supp. Brens paper/Figure 1A mo 51 Cr/ fig 1A individ expts/D221003 D6 OTI brenso v EL-4 and MC57.xlsx]

## Sheet: EL-4
EL-4
Total	3139.66						% spont
	3215.33		3257.45		Total/Spon		9.67358
	3325.11				3257.45
	3349.69
spont	326.97		315.112
	345.22
	256.71
	323.92
	346.67																					Average	Sdev	Sdev/1.7
	291.18																				B6	#DIV/0!	#DIV/0!	#DIV/0!
																					GzmA	#DIV/0!	#DIV/0!	#DIV/0!
DMSO			%		Average	Sdev	Sdev/1.7														GzmB	#DIV/0!	#DIV/0!	#DIV/0!
2.5	3135.72	2820.61	86.5895	2.5	89.4672	3.12416	1.83774														GzmAB	#DIV/0!	#DIV/0!	#DIV/0!
	3214.96	2899.85	89.0221	1.25	85.0279	2.84267	1.67216														GzmAK	#DIV/0!	#DIV/0!	#DIV/0!
	3337.7	3022.59	92.7901	0.63	71.6365	4.45138	2.61846
1.25	3054.19	2739.08	84.0866	0.31	48.9581	2.24179	1.3187
	3188.89	2873.78	88.2218	0.15	31.8539	3.71479	2.18517
	3011.47	2696.36	82.7752	0.075	17.8348	0.789743	0.464555
0.63	2566.21	2251.1	69.1062	0.038	10.3872	1.24465	0.732146
	2816.06	2500.95	76.7763	0.019	5.12185	1.769	1.04059
	2563.63	2248.52	69.027
.31	1994.11	1679	51.5434
	1864.08	1548.97	47.5516
	1871.5	1556.39	47.7794
0.15	1479.68	1164.57	35.7509
	1339.83	1024.72	31.4577
	1238.7	923.588	28.3531
.075	920.31	605.198	18.5789
	898.82	583.708	17.9192
	869.08	553.968	17.0062
0.038	665.81	350.698	10.766
	686.41	371.298	11.3984
	608.19	293.078	8.99718
0.019	538.7	223.588	6.86391
	483.67	168.558	5.17455
	423.49	108.378	3.32709
Brenso			%		Average	Sdev	Sdev/1.7
2.5	1718.02	1402.91	43.0677	2.5	43.3429	0.898055	0.528268
	1703.26	1388.15	42.6146	1.25	29.9914	4.46635	2.62726
	1759.67	1444.56	44.3463	0.63	15.4979	2.86482	1.68519
1.25	1190.96	875.848	26.8876	0.31	8.41595	2.83627	1.6684
	1226.43	911.318	27.9765	0.15	5.88984	1.25767	0.739806
	1458.81	1143.7	35.1103	0.075	3.67532	0.620211	0.36483
0.63	717.42	402.308	12.3504	0.038	2.32928	0.441262	0.259566
	842.49	527.378	16.1899	0.019	0.670924	0.818524	0.481485
	899.93	584.818	17.9533
.31	510.33	195.218	5.99298
	566.56	251.448	7.71918
	690.88	375.768	11.5357
0.15	459.98	144.868	4.4473
	525.74	210.628	6.46605
	535.19	220.078	6.75616
.075	457.89	142.778	4.38314
	426.38	111.268	3.41581
	420.23	105.118	3.22702
0.038	392.93	77.8183	2.38894
	404.29	89.1783	2.73768
	375.74	60.6283	1.86122
0.019	343.26	28.1483	0.864122
	307.72	-7.39167	-0.226916
	359.92	44.8083	1.37557
B6.GzmAB KO			%		Average	Sdev	Sdev/1.7
10	2058	2058	63.1783	2.5	67.3329	4.55517	2.67951
	2170	2170	66.6166	1.25	53.0784	2.49248	1.46616
	2352	2352	72.2038	0.625	46.0381	1.91649	1.12735
5	1641	1641	50.3769	0.3125	35.0479	1.354	0.796472
	1745	1745	53.5696	0.16	25.0094	1.65727	0.974862
	1801	1801	55.2887	0.08	20.8548	0.576235	0.338962
2	1571	1571	48.2279
	1455	1455	44.6669
	1473	1473	45.2195
1	1153	1153	35.3958
	1179	1179	36.194
	1093	1093	33.5539
0.6	877	877	26.9229
	783	783	24.0372
	784	784	24.0679
0.3	751	751	23.0549
	647	647	19.8622
	640	640	19.6473
B6.GzmAK KO			%		Average	Sdev	Sdev/1.7
10	2813	2813	86.356	2.5	84.1763	3.08245	1.81321
	2671	2671	81.9967	1.25	77.177	1.89713	1.11596
	2887			0.625	70.106	1.96721	1.15718
5	2467	2467	75.7341	0.3125	56.4041	2.39497	1.40881
	2584	2584	79.3259	0.16	44.6157	0.907739	0.533964
	2491	2491	76.4709	0.08	36.061	6.27222	3.68954
2	2234	2234	68.5813
	2261	2261	69.4102
	2356	2356	72.3266
1	1752	1752	53.7844
	1905	1905	58.4814
	1855	1855	56.9464
0.6	1421	1421	43.6231
	1460	1460	44.8204
	1479	1479	45.4036
0.3	1116	1116	34.26
	1245	1245	38.2201
	1163	1163	35.7028

## Sheet: raw
3139.66
3215.33
3325.11
3349.69
326.97
345.22
256.71
323.92
346.67
291.18
3135.72
3214.96
3337.7
3054.19
3188.89
3011.47
2566.21
2816.06
2563.63
1994.11
1864.08
1871.5
1479.68
1339.83
1238.7
920.31
898.82
869.08
665.81
686.41
608.19
538.7
483.67
423.49
1718.02
1703.26
1759.67
1190.96
1226.43
1458.81
717.42
842.49
899.93
510.33
566.56
690.88
459.98
525.74
535.19
457.89
426.38
420.23
392.93
404.29
375.74
343.26
307.72
359.92
4351.76
4184.41
4423.1
4615.44
522.65
473.11
488.96
407.1
347.82
374.87
3036.01
3012.45
3172.11
2528.31
2608.44
2556.17
1800.17
1862.09
1807.2
1415.55
1360.43
1183.07
964.89
982.59
819.64
757.12
777.8
751.34
630.93
647.91
564.92
571.06
570.79
573.16
1102.9
1091.58
1093.49
799.16
823.12
898.77
679.94
700.37
708.71
638.47
670.52
651.91
467.06
564.46
570.67
571.69
504.28
512.11
491.27
407.65
431.95
363.39
355.27
325.05

## Sheet: MC57
MC57
Total	4351.76						% spont
	4184.41		4393.68		Total/Spon		9.9177
	4423.1				4393.68
	4615.44
spont	522.65		435.752
	473.11
	488.96
	407.1
	347.82																					Average	Sdev	Sdev/1.7
	374.87																				B6	#DIV/0!	#DIV/0!	#DIV/0!
																					GzmA	#DIV/0!	#DIV/0!	#DIV/0!
DMSO			%		Average	Sdev	Sdev/1.7														GzmB	#DIV/0!	#DIV/0!	#DIV/0!
10	3036.01	2600.26	59.1818	10	60.0356	1.96162	1.1539														GzmAB	#DIV/0!	#DIV/0!	#DIV/0!
	3012.45	2576.7	58.6456	5	48.4459	0.925875	0.544632														GzmAK	#DIV/0!	#DIV/0!	#DIV/0!
	3172.11	2736.36	62.2795	2.5	31.5772	0.771628	0.453899
5	2528.31	2092.56	47.6266	1.25	20.1183	2.76484	1.62638
	2608.44	2172.69	49.4503	0.63	11.0755	2.03494	1.19702
	2556.17	2120.42	48.2607	0.31	7.42738	0.316629	0.186252
2	1800.17	1364.42	31.0541	0.15	4.07028	0.997854	0.586973
	1862.09	1426.34	32.4634	0.075	3.0935	0.0295293	0.0173702
	1807.2	1371.45	31.2141
1	1415.55	979.798	22.3002
	1360.43	924.678	21.0457
	1183.07	747.318	17.0089
0.6	964.89	529.138	12.0432
	982.59	546.838	12.446
	819.64	383.888	8.73729
0.3	757.12	321.368	7.31434
	777.8	342.048	7.78501
	751.34	315.588	7.18278
0.15	630.93	195.178	4.44225
	647.91	212.158	4.82872
	564.92	129.168	2.93987
.075	571.06	135.308	3.07961
	570.79	135.038	3.07347
	573.16	137.408	3.12741
Brenso			%		Average	Sdev	Sdev/1.7
10	1102.9	667.148	15.1843	10	15.027	0.137925	0.0811321
	1091.58	655.828	14.9266	5	9.20865	1.18334	0.696084
	1093.49	657.738	14.9701	2.5	5.93098	0.336901	0.198177
5	799.16	363.408	8.27117	1.25	4.95898	0.366307	0.215475
	823.12	387.368	8.81649	0.63	2.23757	1.32257	0.777984
	898.77	463.018	10.5383	0.31	2.13052	0.839099	0.493588
2	679.94	244.188	5.55772	0.15	0.179159	0.979017	0.575892
	700.37	264.618	6.02271	0.075	-1.99943	0.459836	0.270492
	708.71	272.958	6.21253
1	638.47	202.718	4.61386
	670.52	234.768	5.34332
	651.91	216.158	4.91976
0.6	467.06	31.3083	0.712577
	564.46	128.708	2.9294
	570.67	134.918	3.07074
0.3	571.69	135.938	3.09395
	504.28	68.5283	1.5597
	512.11	76.3583	1.73791
0.15	491.27	55.5183	1.2636
	407.65	-28.1017	-0.639593
	431.95	-3.80167	-0.0865258
.075	363.39	-72.3617	-1.64695
	355.27	-80.4817	-1.83176
	325.05	-110.702	-2.51957
B6.GzmAB KO			%		Average	Sdev	Sdev/1.7
10	2058	2058	46.84	2.5	49.9202	3.37718	1.98658
	2170	2170	49.3892	1.25	39.352	1.84791	1.087
	2352	2352	53.5315	0.625	34.1324	1.42087	0.835808
5	1641	1641	37.3491	0.3125	25.9843	1.00385	0.5905
	1745	1745	39.7162	0.16	18.5418	1.22869	0.722757
	1801	1801	40.9907	0.08	15.4616	0.427217	0.251304
2	1571	1571	35.7559
	1455	1455	33.1158
	1473	1473	33.5254
1	1153	1153	26.2423
	1179	1179	26.834
	1093	1093	24.8767
0.6	877	877	19.9605
	783	783	17.8211
	784	784	17.8438
0.3	751	751	17.0927
	647	647	14.7257
	640	640	14.5664
B6.GzmAK KO			%		Average	Sdev	Sdev/1.7
10	2813	2813	64.0238	2.5	62.4079	2.28531	1.3443
	2671	2671	60.7919	1.25	57.2186	1.40652	0.827366
	2887			0.625	51.9762	1.45847	0.857926
5	2467	2467	56.1489	0.3125	41.8177	1.77562	1.04448
	2584	2584	58.8118	0.16	33.0778	0.672993	0.395878
	2491	2491	56.6951	0.08	26.7354	4.65019	2.73541
2	2234	2234	50.8458
	2261	2261	51.4603
	2356	2356	53.6225
1	1752	1752	39.8755
	1905	1905	43.3578
	1855	1855	42.2198
0.6	1421	1421	32.3419
	1460	1460	33.2296
	1479	1479	33.662
0.3	1116	1116	25.4001
	1245	1245	28.3362
	1163	1163	26.4699
