# Supplementary material for: Pharmacologic inhibition of dipeptidyl peptidase 1 (cathepsin C) does not block in vitro granzyme-mediated target cell killing by CD8 T or NK cells
Source: Front Pharmacol. 2024 Jul 3;15:1396710. doi: 10.3389/fphar.2024.1396710 (PMC11251990; doi:10.3389/fphar.2024.1396710)
Supplement: Supplementary file 1 [file DataSheet2.zip › Fig data incl supp. Brens paper/Figure 1A mo 51 Cr/ fig 1A individ expts/D220803 D4 OTI brenso v EL-4 and MC57.xlsx]

## Sheet: EL-4
EL-4
Total	3384.1						% spont
	3558.17		3473.4		Total/Spon		13.6966
	3447.72				3473.4
	3503.62
spont	498.47		475.738
	424.58
	427.39
	458.17
	506.42																					Average	Sdev	Sdev/1.7
	539.4																				B6	#DIV/0!	#DIV/0!	#DIV/0!
																					GzmA	#DIV/0!	#DIV/0!	#DIV/0!
DMSO			%		Average	Sdev	Sdev/1.7														GzmB	#DIV/0!	#DIV/0!	#DIV/0!
10	3140.57	2664.83	76.7211	10	76.7875	3.41241	2.0073														GzmAB	#DIV/0!	#DIV/0!	#DIV/0!
	3025.52	2549.78	73.4088	5	77.3427	3.99906	2.35239														GzmAK	#DIV/0!	#DIV/0!	#DIV/0!
	3262.54	2786.8	80.2326	2.5	71.9329	1.02454	0.602673
5	3209.11	2733.37	78.6944	1.25	67.1982	3.82644	2.25085
	3271.51	2795.77	80.4909	0.63	57.9066	5.25403	3.09061
	3005.87	2530.13	72.843	0.31	45.8199	3.96252	2.33089
2	2967.66	2491.92	71.743	0.15	30.5448	3.55286	2.08992
	3012.68	2536.94	73.0391	0.075	18.3022	2.14062	1.25919
	2942.43	2466.69	71.0166
1	2955.91	2480.17	71.4047
	2777.42	2301.68	66.2659
	2696.08	2220.34	63.9241
0.6	2632.11	2156.37	62.0824
	2282.16	1806.42	52.0073
	2546.93	2071.19	59.6301
0.3	2223.02	1747.28	50.3046
	1962.08	1486.34	42.7921
	2016.64	1540.9	44.3629
0.15	1679.15	1203.41	34.6465
	1467.96	992.222	28.5663
	1462.94	987.202	28.4217
.075	1193.88	718.142	20.6755
	1049.45	573.712	16.5173
	1091.01	615.272	17.7138
Brenso			%		Average	Sdev	Sdev/1.7
10	2654.92	2179.18	62.7391	10	65.311	2.90341	1.70789
	2853.61	2377.87	68.4594	5	66.1503	5.12112	3.01242
	2724.23	2248.49	64.7346	2.5	53.3895	3.05376	1.79633
5	2968.78	2493.04	71.7752	1.25	37.7633	2.87382	1.69048
	2730.59	2254.85	64.9177	0.63	21.7466	1.41154	0.830318
	2620.84	2145.1	61.7579	0.31	13.4117	1.82266	1.07215
2	2437.23	1961.49	56.4718	0.15	7.11785	2.18683	1.28637
	2328.16	1852.42	53.3316	0.075	3.43702	2.03258	1.19563
	2225.12	1749.38	50.3651
1	1886.43	1410.69	40.6141
	1686.81	1211.07	34.867
	1788.99	1313.25	37.8088
0.6	1237.92	762.182	21.9434
	1276.34	800.602	23.0495
	1179	703.262	20.2471
0.3	996.83	521.092	15.0023
	872.5	396.762	11.4229
	955.41	479.672	13.8098
0.15	783.42	307.682	8.85822
	747.78	272.042	7.83214
	637.71	161.972	4.6632
.075	675.61	199.872	5.75435
	566.07	90.3317	2.60067
	543.68	67.9417	1.95606
B6.GzmAB KO			%		Average	Sdev	Sdev/1.7
10	2058	2058	59.2503	2.5	63.1465	4.27196	2.51292
	2170	2170	62.4748	1.25	49.7783	2.33751	1.37501
	2352	2352	67.7146	0.625	43.1757	1.79733	1.05725
5	1641	1641	47.2447	0.3125	32.8688	1.26982	0.746952
	1745	1745	50.2389	0.16	23.4544	1.55423	0.914251
	1801	1801	51.8512	0.08	19.5582	0.540408	0.317887
2	1571	1571	45.2294
	1455	1455	41.8898
	1473	1473	42.408
1	1153	1153	33.1951
	1179	1179	33.9437
	1093	1093	31.4677
0.6	877	877	25.249
	783	783	22.5427
	784	784	22.5715
0.3	751	751	21.6215
	647	647	18.6273
	640	640	18.4257
B6.GzmAK KO			%		Average	Sdev	Sdev/1.7
10	2813	2813	80.9869	2.5	78.9428	2.8908	1.70047
	2671	2671	76.8987	1.25	72.3786	1.77918	1.04658
	2887			0.625	65.7473	1.8449	1.08523
5	2467	2467	71.0255	0.3125	52.8972	2.24607	1.32122
	2584	2584	74.3939	0.16	41.8418	0.851302	0.500766
	2491	2491	71.7164	0.08	33.8189	5.88225	3.46015
2	2234	2234	64.3173
	2261	2261	65.0947
	2356	2356	67.8297
1	1752	1752	50.4405
	1905	1905	54.8454
	1855	1855	53.4058
0.6	1421	1421	40.9109
	1460	1460	42.0337
	1479	1479	42.5807
0.3	1116	1116	32.1299
	1245	1245	35.8438
	1163	1163	33.483

## Sheet: Raw 1283
Protocol ID	Protocol name	Measurement date & time	Completion status	Run ID	Rack	Det	Pos	Time	Sample code	Cr-51 Counts	Cr-51 CPM	Cr-51 Error %	Cr-51 Info
1	Cr-release	2022-03-08 14:41:24	0	1283	1	1	1	60.05		3503.14	3384.1	1.71
1	Cr-release	2022-03-08 14:41:24	0	1283	1	2	2	60.05		3642.69	3558.17	1.68
1	Cr-release	2022-03-08 14:41:24	0	1283	1	3	3	60.05		3547.95	3447.72	1.7
1	Cr-release	2022-03-08 14:41:24	0	1283	1	4	4	60.05		3633.1	3503.62	1.68
1	Cr-release	2022-03-08 14:41:24	0	1283	1	5	5	60.05		624.83	498.47	4.37
1	Cr-release	2022-03-08 14:41:24	0	1283	1	6	6	60.05		534.95	424.58	4.74
1	Cr-release	2022-03-08 14:41:24	0	1283	1	7	7	60.05		568.26	427.39	4.73
1	Cr-release	2022-03-08 14:41:24	0	1283	1	8	8	60.05		541.37	458.17	4.71
1	Cr-release	2022-03-08 14:41:24	0	1283	1	9	9	60.05		602.86	506.42	4.43
1	Cr-release	2022-03-08 14:41:24	0	1283	1	10	10	60.05		646	539.4	4.27
1	Cr-release	2022-03-08 14:43:04	0	1283	2	1	1	60.05		3257.83	3140.57	1.78
1	Cr-release	2022-03-08 14:43:04	0	1283	2	2	2	60.05		3124.76	3025.52	1.82
1	Cr-release	2022-03-08 14:43:04	0	1283	2	3	3	60.05		3375.16	3262.54	1.75
1	Cr-release	2022-03-08 14:43:04	0	1283	2	4	4	60.05		3350.44	3209.11	1.76
1	Cr-release	2022-03-08 14:43:04	0	1283	2	5	5	60.05		3439	3271.51	1.73
1	Cr-release	2022-03-08 14:43:04	0	1283	2	6	6	60.05		3133.19	3005.87	1.81
1	Cr-release	2022-03-08 14:43:04	0	1283	2	7	7	60.05		3129.81	2967.66	1.82
1	Cr-release	2022-03-08 14:43:04	0	1283	2	8	8	60.05		3057.39	3012.68	1.84
1	Cr-release	2022-03-08 14:43:04	0	1283	2	9	9	60.05		3054.11	2942.43	1.84
1	Cr-release	2022-03-08 14:43:04	0	1283	2	10	10	60.05		3103.15	2955.91	1.82
1	Cr-release	2022-03-08 14:44:54	0	1283	3	1	1	60.05		2889.93	2777.42	1.89
1	Cr-release	2022-03-08 14:44:54	0	1283	3	2	2	60.05		2793.73	2696.08	1.93
1	Cr-release	2022-03-08 14:44:54	0	1283	3	3	3	60.05		2741.62	2632.11	1.95
1	Cr-release	2022-03-08 14:44:54	0	1283	3	4	4	60.05		2415.15	2282.16	2.08
1	Cr-release	2022-03-08 14:44:54	0	1283	3	5	5	60.05		2699.71	2546.93	1.96
1	Cr-release	2022-03-08 14:44:54	0	1283	3	6	6	60.05		2339.21	2223.02	2.11
1	Cr-release	2022-03-08 14:44:54	0	1283	3	7	7	60.05		2108.8	1962.08	2.24
1	Cr-release	2022-03-08 14:44:54	0	1283	3	8	8	60.05		2078.04	2016.64	2.24
1	Cr-release	2022-03-08 14:44:54	0	1283	3	9	9	60.05		1785.37	1679.15	2.43
1	Cr-release	2022-03-08 14:44:54	0	1283	3	10	10	60.05		1592.72	1467.96	2.59
1	Cr-release	2022-03-08 14:46:42	0	1283	4	1	1	60.05		1568.06	1462.94	2.61
1	Cr-release	2022-03-08 14:46:42	0	1283	4	2	2	60.05		1299.23	1193.88	2.89
1	Cr-release	2022-03-08 14:46:42	0	1283	4	3	3	60.05		1163.87	1049.45	3.07
1	Cr-release	2022-03-08 14:46:42	0	1283	4	4	4	60.05		1219.1	1091.01	3
1	Cr-release	2022-03-08 14:46:42	0	1283	4	5	5	60.05		2805.38	2654.92	1.92
1	Cr-release	2022-03-08 14:46:42	0	1283	4	6	6	60.05		2968.55	2853.61	1.86
1	Cr-release	2022-03-08 14:46:42	0	1283	4	7	7	60.05		2874.02	2724.23	1.91
1	Cr-release	2022-03-08 14:46:42	0	1283	4	8	8	60.05		3011.36	2968.78	1.85
1	Cr-release	2022-03-08 14:46:42	0	1283	4	9	9	60.05		2841.22	2730.59	1.91
1	Cr-release	2022-03-08 14:46:42	0	1283	4	10	10	60.05		2762.87	2620.84	1.94
1	Cr-release	2022-03-08 14:48:31	0	1283	5	1	1	60.05		2547.3	2437.23	2.02
1	Cr-release	2022-03-08 14:48:31	0	1283	5	2	2	60.05		2423.73	2328.16	2.08
1	Cr-release	2022-03-08 14:48:31	0	1283	5	3	3	60.05		2332.96	2225.12	2.12
1	Cr-release	2022-03-08 14:48:31	0	1283	5	4	4	60.05		2013.13	1886.43	2.29
1	Cr-release	2022-03-08 14:48:31	0	1283	5	5	5	60.05		1824.25	1686.81	2.41
1	Cr-release	2022-03-08 14:48:31	0	1283	5	6	6	60.05		1899.58	1788.99	2.35
1	Cr-release	2022-03-08 14:48:31	0	1283	5	7	7	60.05		1377.35	1237.92	2.82
1	Cr-release	2022-03-08 14:48:31	0	1283	5	8	8	60.05		1348.58	1276.34	2.82
1	Cr-release	2022-03-08 14:48:31	0	1283	5	9	9	60.05		1282.48	1179	2.9
1	Cr-release	2022-03-08 14:48:31	0	1283	5	10	10	60.05		1112.57	996.83	3.14
1	Cr-release	2022-03-08 14:50:19	0	1283	6	1	1	60.05		974.55	872.5	3.38
1	Cr-release	2022-03-08 14:50:19	0	1283	6	2	2	60.05		1052.23	955.41	3.24
1	Cr-release	2022-03-08 14:50:19	0	1283	6	3	3	60.05		887.74	783.42	3.57
1	Cr-release	2022-03-08 14:50:19	0	1283	6	4	4	60.05		860.58	747.78	3.64
1	Cr-release	2022-03-08 14:50:19	0	1283	6	5	5	60.05		752.36	637.71	3.92
1	Cr-release	2022-03-08 14:50:19	0	1283	6	6	6	60.05		806.97	675.61	3.74
1	Cr-release	2022-03-08 14:50:19	0	1283	6	7	7	60.05		728.38	566.07	4.06
1	Cr-release	2022-03-08 14:50:19	0	1283	6	8	8	60.05		625.81	543.68	4.32
1	Cr-release	2022-03-08 14:50:19	0	1283	6	9	9	60.05		7719.09	7613.48	1.15
1	Cr-release	2022-03-08 14:50:19	0	1283	6	10	10	60.05		8263.06	8067.54	1.11
1	Cr-release	2022-03-08 14:52:08	0	1283	7	1	1	60.05		7676.62	7568.14	1.15
1	Cr-release	2022-03-08 14:52:08	0	1283	7	2	2	60.05		7754.19	7692.35	1.14
1	Cr-release	2022-03-08 14:52:08	0	1283	7	3	3	60.05		914	808.89	3.51
1	Cr-release	2022-03-08 14:52:08	0	1283	7	4	4	60.05		948.43	800.57	3.44
1	Cr-release	2022-03-08 14:52:08	0	1283	7	5	5	60.05		927.6	777.36	3.48
1	Cr-release	2022-03-08 14:52:08	0	1283	7	6	6	60.05		888	776.1	3.54
1	Cr-release	2022-03-08 14:52:08	0	1283	7	7	7	60.05		973.07	827.58	3.43
1	Cr-release	2022-03-08 14:52:08	0	1283	7	8	8	60.05		949.11	873.58	3.41
1	Cr-release	2022-03-08 14:52:08	0	1283	7	9	9	60.05		3624.32	3523.22	1.68
1	Cr-release	2022-03-08 14:52:08	0	1283	7	10	10	60.05		4147.18	3998.13	1.57
1	Cr-release	2022-03-08 14:53:57	0	1283	8	1	1	60.05		3817.64	3702.7	1.64
1	Cr-release	2022-03-08 14:53:57	0	1283	8	2	2	60.05		3041.06	2945.47	1.84
1	Cr-release	2022-03-08 14:53:57	0	1283	8	3	3	60.05		3054.79	2946.35	1.84
1	Cr-release	2022-03-08 14:53:57	0	1283	8	4	4	60.05		2887.06	2749.92	1.9
1	Cr-release	2022-03-08 14:53:57	0	1283	8	5	5	60.05		2557.37	2407.36	2.02
1	Cr-release	2022-03-08 14:53:57	0	1283	8	6	6	60.05		2274.29	2158.4	2.14
1	Cr-release	2022-03-08 14:53:57	0	1283	8	7	7	60.05		1995.86	1848.15	2.31
1	Cr-release	2022-03-08 14:53:57	0	1283	8	8	8	60.05		1613.4	1543.29	2.56
1	Cr-release	2022-03-08 14:53:57	0	1283	8	9	9	60.05		1500.41	1395.1	2.67
1	Cr-release	2022-03-08 14:53:57	0	1283	8	10	10	60.05		1545.61	1422.27	2.63
1	Cr-release	2022-03-08 14:55:45	0	1283	9	1	1	60.03		1295.98	1191.42	2.89
1	Cr-release	2022-03-08 14:55:45	0	1283	9	2	2	60.03		1258.51	1160.7	2.94
1	Cr-release	2022-03-08 14:55:45	0	1283	9	3	3	60.03		1204.58	1099.62	3.01
1	Cr-release	2022-03-08 14:55:45	0	1283	9	4	4	60.03		1259.14	1142.37	2.94
1	Cr-release	2022-03-08 14:55:45	0	1283	9	5	5	60.03		1123.12	1001.54	3.13
1	Cr-release	2022-03-08 14:55:45	0	1283	9	6	6	60.03		1090.75	989.32	3.16
1	Cr-release	2022-03-08 14:55:45	0	1283	9	7	7	60.03		1046	912.81	3.29
1	Cr-release	2022-03-08 14:55:45	0	1283	9	8	8	60.03		998.98	923.08	3.32
1	Cr-release	2022-03-08 14:55:45	0	1283	9	9	9	60.03		945.26	846.06	3.43
1	Cr-release	2022-03-08 14:55:45	0	1283	9	10	10	60.03		937	825.14	3.45
1	Cr-release	2022-03-08 14:57:34	0	1283	10	1	1	60.05		915.35	806.82	3.5
1	Cr-release	2022-03-08 14:57:34	0	1283	10	2	2	60.05		893.02	788.15	3.55
1	Cr-release	2022-03-08 14:57:34	0	1283	10	3	3	60.05		2149.84	2043.9	2.21
1	Cr-release	2022-03-08 14:57:34	0	1283	10	4	4	60.05		2113.2	1993.85	2.23
1	Cr-release	2022-03-08 14:57:34	0	1283	10	5	5	60.05		2215.57	2080.77	2.18
1	Cr-release	2022-03-08 14:57:34	0	1283	10	6	6	60.05		1539.17	1430.22	2.63
1	Cr-release	2022-03-08 14:57:34	0	1283	10	7	7	60.05		1573.98	1432.54	2.62
1	Cr-release	2022-03-08 14:57:34	0	1283	10	8	8	60.05		1449.52	1377.45	2.71
1	Cr-release	2022-03-08 14:57:34	0	1283	10	9	9	60.05		1269.74	1167.8	2.92
1	Cr-release	2022-03-08 14:57:34	0	1283	10	10	10	60.05		1344.64	1225.44	2.83
1	Cr-release	2022-03-08 14:59:22	0	1283	11	1	1	60.05		1101.46	998.1	3.16
1	Cr-release	2022-03-08 14:59:22	0	1283	11	2	2	60.05		973.87	875.26	3.38
1	Cr-release	2022-03-08 14:59:22	0	1283	11	3	3	60.05		1033.91	928.98	3.28
1	Cr-release	2022-03-08 14:59:22	0	1283	11	4	4	60.05		989.82	874.47	3.36
1	Cr-release	2022-03-08 14:59:22	0	1283	11	5	5	60.05		903.85	786.57	3.53
1	Cr-release	2022-03-08 14:59:22	0	1283	11	6	6	60.05		983.08	882.82	3.35
1	Cr-release	2022-03-08 14:59:22	0	1283	11	7	7	60.05		987.21	855.49	3.4
1	Cr-release	2022-03-08 14:59:22	0	1283	11	8	8	60.05		861.45	783.45	3.6
1	Cr-release	2022-03-08 14:59:22	0	1283	11	9	9	60.05		868.74	769.86	3.59
1	Cr-release	2022-03-08 14:59:22	0	1283	11	10	10	60.05		896	784.69	3.54
1	Cr-release	2022-03-08 15:01:11	0	1283	12	1	1	60.05		896.47	793.53	3.54
1	Cr-release	2022-03-08 15:01:11	0	1283	12	2	2	60.05		854	754.93	3.64
1	Cr-release	2022-03-08 15:01:11	0	1283	12	3	3	60.05		866.57	761.96	3.62
1	Cr-release	2022-03-08 15:01:11	0	1283	12	4	4	60.05		929	818.89	3.48
1	Cr-release	2022-03-08 15:01:11	0	1283	12	5	5	60.05		854	741.23	3.64
1	Cr-release	2022-03-08 15:01:11	0	1283	12	6	6	60.05		864.28	769.09	3.6
1	Cr-release	2022-03-08 15:01:11	0	1283	12	7	7	60.05		120.21	0	0	I
1	Cr-release	2022-03-08 15:01:11	0	1283	12	8	8	60.05		111	17.7	21.97	I
1	Cr-release	2022-03-08 15:01:11	0	1283	12	9	9	60.05		83.91	0	0	I
1	Cr-release	2022-03-08 15:01:11	0	1283	12	10	10	60.05		103.7	5.55	42.37	I

## Sheet: MC57
MC57
Total	7613.48						% spont
	8067.54		7735.38		Total/Spon		10.4802
	7568.14				7735.38
	7692.35
spont	808.89		810.68
	800.57
	777.36
	776.1
	827.58																					Average	Sdev	Sdev/1.7
	873.58																				B6	#DIV/0!	#DIV/0!	#DIV/0!
																					GzmA	#DIV/0!	#DIV/0!	#DIV/0!
DMSO			%		Average	Sdev	Sdev/1.7														GzmB	#DIV/0!	#DIV/0!	#DIV/0!
10	3523.22	2712.54	35.0667	10	37.8866	3.10008	1.82357														GzmAB	#DIV/0!	#DIV/0!	#DIV/0!
	3998.13	3187.45	41.2061	5	26.7589	1.46283	0.860491														GzmAK	#DIV/0!	#DIV/0!	#DIV/0!
	3702.7	2892.02	37.3869	2.5	17.1587	3.62186	2.1305
5	2945.47	2134.79	27.5977	1.25	8.31082	1.01989	0.599938
	2946.35	2135.67	27.6091	0.63	4.3941	0.604098	0.355352
	2749.92	1939.24	25.0698	0.31	3.02157	1.09957	0.646804
2	2407.36	1596.68	20.6413	0.15	1.07691	0.540624	0.318014
	2158.4	1347.72	17.4228	0.075	-0.0514088	0.2391	0.140647
	1848.15	1037.47	13.412
1	1543.29	732.61	9.4709
	1395.1	584.42	7.55516
	1422.27	611.59	7.9064
0.6	1191.42	380.74	4.92206
	1160.7	350.02	4.52492
	1099.62	288.94	3.73531
0.3	1142.37	331.69	4.28796
	1001.54	190.86	2.46737
	989.32	178.64	2.30939
0.15	912.81	102.13	1.3203
	923.08	112.4	1.45306
	846.06	35.38	0.457379
.075	825.14	14.46	0.186933
	806.82	-3.86	-0.0499006
	788.15	-22.53	-0.291259
Brenso			%		Average	Sdev	Sdev/1.7
10	2043.9	1233.22	15.9426	10	15.8858	0.563983	0.331755
	1993.85	1183.17	15.2956	5	7.79178	0.4028	0.236941
	2080.77	1270.09	16.4192	2.5	4.13382	1.52783	0.898724
5	1430.22	619.54	8.00918	1.25	1.06295	0.403934	0.237608
	1432.54	621.86	8.03917	0.63	0.400067	0.64121	0.377182
	1377.45	566.77	7.32699	0.31	-0.405238	0.106363	0.0625662
2	1167.8	357.12	4.61671	0.15	-0.524086	0.265779	0.156341
	1225.44	414.76	5.36186	0.075	-0.443116	0.508613	0.299184
	998.1	187.42	2.42289
1	875.26	64.58	0.834866
	928.98	118.3	1.52934
	874.47	63.79	0.824653
0.6	786.57	-24.11	-0.311685
	882.82	72.14	0.932598
	855.49	44.81	0.579287
0.3	783.45	-27.23	-0.352019
	769.86	-40.82	-0.527705
	784.69	-25.99	-0.335989
0.15	793.53	-17.15	-0.221709
	754.93	-55.75	-0.720715
	761.96	-48.72	-0.629834
.075	818.89	8.21	0.106136
	741.23	-69.45	-0.897823
	769.09	-41.59	-0.53766
B6.GzmAB KO			%		Average	Sdev	Sdev/1.7
10	2058	2058	26.605	2.5	28.3546	1.91823	1.12837
	2170	2170	28.0529	1.25	22.3519	1.04961	0.617416
	2352	2352	30.4058	0.625	19.3871	0.807053	0.474737
5	1641	1641	21.2142	0.3125	14.759	0.570185	0.335403
	1745	1745	22.5587	0.16	10.5317	0.697892	0.410525
	1801	1801	23.2826	0.08	8.78216	0.242658	0.14274
2	1571	1571	20.3093
	1455	1455	18.8097
	1473	1473	19.0424
1	1153	1153	14.9055
	1179	1179	15.2417
	1093	1093	14.1299
0.6	877	877	11.3375
	783	783	10.1223
	784	784	10.1353
0.3	751	751	9.70864
	647	647	8.36417
	640	640	8.27368
B6.GzmAK KO			%		Average	Sdev	Sdev/1.7
10	2813	2813	36.3654	2.5	35.4475	1.29805	0.76356
	2671	2671	34.5297	1.25	32.5	0.798902	0.469942
	2887			0.625	29.5224	0.82841	0.4873
5	2467	2467	31.8924	0.3125	23.7523	1.00855	0.593263
	2584	2584	33.405	0.16	18.7881	0.382258	0.224858
	2491	2491	32.2027	0.08	15.1856	2.6413	1.5537
2	2234	2234	28.8803
	2261	2261	29.2293
	2356	2356	30.4575
1	1752	1752	22.6492
	1905	1905	24.6271
	1855	1855	23.9807
0.6	1421	1421	18.3701
	1460	1460	18.8743
	1479	1479	19.1199
0.3	1116	1116	14.4272
	1245	1245	16.0949
	1163	1163	15.0348
