# Supplementary material for: Pharmacologic inhibition of dipeptidyl peptidase 1 (cathepsin C) does not block in vitro granzyme-mediated target cell killing by CD8 T or NK cells
Source: Front Pharmacol. 2024 Jul 3;15:1396710. doi: 10.3389/fphar.2024.1396710 (PMC11251990; doi:10.3389/fphar.2024.1396710)
Supplement: Supplementary file 1 [file DataSheet2.zip › Fig data incl supp. Brens paper/Figure 1A mo 51 Cr/ fig 1A individ expts/D211407 Day 5 OTI brens.xlsx]

## Sheet: MC57
MC57
Total	3926.93						% spont
	3890.37		3928.87		Total/Spon		9.53294
	3855.54				3928.87
	4042.63
spont	365.81		374.537
	382.31
	362.21
	351.98
	400.49																					Average	Sdev	Sdev/1.7
	384.42																				B6	#DIV/0!	#DIV/0!	#DIV/0!
																					GzmA	#DIV/0!	#DIV/0!	#DIV/0!
DMSO			%		Average	Sdev	Sdev/1.7														GzmB	#DIV/0!	#DIV/0!	#DIV/0!
10	2248.26	1873.72	47.6912	10	45.4189	2.11787	1.24581														GzmAB	#DIV/0!	#DIV/0!	#DIV/0!
	2083.59	1709.05	43.4999	5	27.278	0.501784	0.295167														GzmAK	#DIV/0!	#DIV/0!	#DIV/0!
	2145.1	1770.56	45.0655	2.5	13.8358	1.53757	0.90445
5	1456.78	1082.24	27.5459	1.25	6.42526	0.234092	0.137701
	1458.47	1083.93	27.589	0.63	2.76916	0.19652	0.1156
	1423.51	1048.97	26.6991	0.31	0.42701	0.455561	0.267977
2.5	944.4	569.863	14.5045	0.16	1.10142	0.940427	0.553192
	849.03	474.493	12.0771	0.08	0.754246	0.784151	0.461265
	960.95	586.413	14.9258
1.25	637.37	262.833	6.6898
	619.89	245.353	6.24489
	623.67	249.133	6.3411
0.63	478.27	103.733	2.64029
	479.51	104.973	2.67185
	492.22	117.683	2.99535
0.31	410.28	35.7433	0.909762
	374.72	0.183333	0.00466631
	388.94	14.4033	0.366603
0.15	451.62	77.0833	1.96197
	423.44	48.9033	1.24472
	378.37	3.83333	0.0975684
0.08	374.92	0.383333	0.00975684
	401.26	26.7233	0.680179
	436.33	61.7933	1.5728
Brenso			%		Average	Sdev	Sdev/1.7
10	1024.53	649.993	16.544	10	17.8194	1.19868	0.705106
	1081.39	706.853	17.9913	5	8.3863	0.878028	0.516487
	1117.99	743.453	18.9228	2.5	3.62395	0.583846	0.343439
5	720.04	345.503	8.79397	1.25	1.1911	0.296303	0.174296
	664.43	289.893	7.37855	0.63	0.469262	0.810996	0.477057
	727.6	353.063	8.98639	0.31	-0.00313916	0.169088	0.0994632
2.5	491.06	116.523	2.96582	0.16	0.451021	1.18647	0.697923
	534.82	160.283	4.07963	0.08	3.09657	2.36961	1.39389
	524.87	150.333	3.82638
1.25	408.05	33.5133	0.853002
	426.19	51.6533	1.31471
	429.76	55.2233	1.40558
0.63	426.08	51.5433	1.31191
	362.52	-12.0167	-0.305856
	390.32	15.7833	0.401727
0.31	382.07	7.53333	0.191743
	370.99	-3.54667	-0.090272
	370.18	-4.35667	-0.110889
0.15	383.94	9.40333	0.23934
	442.47	67.9333	1.72908
	350.36	-24.1767	-0.61536
0.08	531.05	156.513	3.98368
	566.84	192.303	4.89463
	390.7	16.1633	0.411399
B6.GzmAK KO			%		Average	Sdev	Sdev/1.7
10	2813	2813	71.5982	2.5	69.7911	2.55568	1.50334
	2671	2671	67.984	1.25	63.9879	1.57292	0.925249
	2887			0.625	58.1253	1.63102	0.959424
5	2467	2467	62.7916	0.3125	46.765	1.98569	1.16805
	2584	2584	65.7696	0.16	36.9912	0.752612	0.442713
	2491	2491	63.4025	0.08	29.8984	5.20034	3.05902
2	2234	2234	56.8612
	2261	2261	57.5484
	2356	2356	59.9664
1	1752	1752	44.593
	1905	1905	48.4873
	1855	1855	47.2146
0.6	1421	1421	36.1682
	1460	1460	37.1608
	1479	1479	37.6444
0.3	1116	1116	28.4051
	1245	1245	31.6885
	1163	1163	29.6014

## Sheet: EL4
EL4
Total	4684.35						% spont
	4176.83		4427.73		Total/Spon		7.36488
	4446.89				4427.73
	4402.83
spont	334.8		326.097
	352.68
	305.54
	324.02
	284.18																					Average	Sdev	Sdev/1.7
	355.36																				B6	#DIV/0!	#DIV/0!	#DIV/0!
																					GzmA	#DIV/0!	#DIV/0!	#DIV/0!
DMSO			%		Average	Sdev	Sdev/1.7														GzmB	#DIV/0!	#DIV/0!	#DIV/0!
2	3642.53	3316.43	74.9015	2.5	74.8302	1.68417	0.990686														GzmAB	#DIV/0!	#DIV/0!	#DIV/0!
	3563.27	3237.17	73.1114	1.25	71.9435	2.75822	1.62248														GzmAK	#DIV/0!	#DIV/0!	#DIV/0!
	3712.31	3386.21	76.4775	0.63	54.9329	3.22653	1.89796
1	3589.52	3263.42	73.7043	0.31	33.6094	1.50964	0.888024
	3574.34	3248.24	73.3615	0.16	18.7028	0.373066	0.21945
	3370.81	3044.71	68.7647	0.08	9.09564	0.683528	0.402075
0.6	2856.13	2530.03	57.1407	0.04	5.33261	0.188107	0.110651
	2824.57	2498.47	56.4279	0.02	4.1731	0.434243	0.255437
	2594.42	2268.32	51.23
0.3	1739.19	1413.09	31.9147
	1867.4	1541.3	34.8103
	1836.09	1509.99	34.1031
0.15	1166.51	840.413	18.9807
	1135.43	809.333	18.2788
	1160.67	834.573	18.8488
0.075	719.45	393.353	8.88387
	762.67	436.573	9.85999
	704.36	378.263	8.54306
0.038	553.51	227.413	5.13612
	563.01	236.913	5.35068
	570.11	244.013	5.51103
0.019	503.9	177.803	4.01568
	496.1	170.003	3.83952
	532.61	206.513	4.6641
Brenso			%		Average	Sdev	Sdev/1.7
2	3209.69	2883.59	65.1258	2.5	60.3478	4.24296	2.49586
	2933.89	2607.79	58.8969	1.25	44.1298	3.08027	1.81192
	2850.81	2524.71	57.0206	0.63	25.9403	0.848126	0.498897
1	2237.07	1910.97	43.1593	0.31	14.4857	2.85289	1.67817
	2432.74	2106.64	47.5785	0.16	8.49759	1.1012	0.647764
	2170.32	1844.22	41.6517	0.08	4.39503	0.259046	0.15238
0.6	1446.26	1120.16	25.2988	0.04	3.06651	0.0947816	0.0557539
	1460.49	1134.39	25.6202	0.02	1.7078	0.148389	0.0872876
	1517.24	1191.14	26.9019
0.3	856.93	530.833	11.9889
	940.36	614.263	13.8731
	1105.16	779.063	17.5951
0.15	658.15	332.053	7.49941
	754.65	428.553	9.67886
	694.24	368.143	8.3145
0.075	530.26	204.163	4.61102
	507.98	181.883	4.10783
	523.85	197.753	4.46625
0.038	463.72	137.623	3.10822
	464.83	138.733	3.13329
	457.07	130.973	2.95803
0.019	401.78	75.6833	1.70931
	408.25	82.1533	1.85543
	395.11	69.0133	1.55866
B6.GzmAK KO			%		Average	Sdev	Sdev/1.7
10	2813	2813	63.5315	2.5	61.928	2.26774	1.33396
	2671	2671	60.3244	1.25	56.7786	1.39571	0.821004
	2887			0.625	51.5765	1.44726	0.851329
5	2467	2467	55.7171	0.3125	41.4961	1.76196	1.03645
	2584	2584	58.3595	0.16	32.8235	0.667818	0.392834
	2491	2491	56.2591	0.08	26.5298	4.61443	2.71437
2	2234	2234	50.4548
	2261	2261	51.0646
	2356	2356	53.2102
1	1752	1752	39.5689
	1905	1905	43.0244
	1855	1855	41.8951
0.6	1421	1421	32.0932
	1460	1460	32.974
	1479	1479	33.4032
0.3	1116	1116	25.2048
	1245	1245	28.1183
	1163	1163	26.2663

## Sheet: Sheet1
Cr-51 CPM
4684.35
4176.83
4446.89
4402.83
334.8
352.68
305.54
324.02
284.18
355.36
3642.53
3563.27
3712.31
3589.52
3574.34
3370.81
2856.13
2824.57
2594.42
1739.19
1867.4
1836.09
1166.51
1135.43
1160.67
719.45
762.67
704.36
553.51
563.01
570.11
503.9
496.1
532.61
3209.69
2933.89
2850.81
2237.07
2432.74
2170.32
1446.26
1460.49
1517.24
856.93
940.36
1105.16
658.15
754.65
694.24
530.26
507.98
523.85
463.72
464.83
457.07
401.78
408.25
395.11
3926.93
3890.37
3855.54
4042.63
365.81
382.31
362.21
351.98
400.49
384.42
2248.26
2083.59
2145.1
1456.78
1458.47
1423.51
944.4
849.03
960.95
637.37
619.89
623.67
478.27
479.51
492.22
410.28
374.72
388.94
451.62
423.44
378.37
374.92
401.26
436.33
1024.53
1081.39
1117.99
720.04
664.43
727.6
491.06
534.82
524.87
408.05
426.19
429.76
426.08
362.52
390.32
382.07
370.99
370.18
383.94
442.47
350.36
531.05
566.84
390.7
